# Supplementary material for: Association Between the Severity of Diabetic Retinopathy and Optical Coherence Tomography Angiography Metrics
Source: Front Endocrinol (Lausanne). 2021 Dec 10;12:777552. doi: 10.3389/fendo.2021.777552 (PMC8702651; doi:10.3389/fendo.2021.777552)
Supplement: Supplementary file 3 [file Table_1.xlsx]

## Sheet: Sheet1
Supplementary Table 3: The relationship between OCTA metrics and systemic risk factors
y	x	Beta (univariate linear regression model)	Std. Error (univariate linear regression model)	T value(univariate linear regression model)	P-value (univariate linear regression model )	Residuals tested by Kolmogorov-Smirnov	P-value adjusted by FDR
FAZ major axis diameter	Systolic blood pressure	0.0658131	0.057493	1.14471	0.252591	0.352007	0.515019
Small vessel density	Systolic blood pressure	-0.052564	0.0238076	-2.20787	0.027471	0.374642	0.121372
Vessel skeleton fractal dimension	Systolic blood pressure	-8.81e-05	0.000289706	-0.304225	0.761017	0.109809	0.888449
Vessel complexity index	Systolic blood pressure	-0.0129126	0.0364937	-0.353831	0.723537	0.00035907	0.873023
FAZ perimeter	Systolic blood pressure	0.042978	0.0646002	0.665293	0.506011	0.308974	0.734641
Big vessel skeleton density	Systolic blood pressure	0.0458786	0.026645	1.72185	0.0853938	0.0443762	0.267751
FAZ circularity index	Systolic blood pressure	-0.0580351	0.052889	-1.0973	0.272764	0.00796122	0.536865
FAZ vertical diameter	Systolic blood pressure	0.0222855	0.0589932	0.377763	0.705684	0.288642	0.866613
FAZ eccentricity	Systolic blood pressure	0.159173	0.0811775	1.96081	0.0501678	0.330106	0.182633
Vessel skeleton density	Systolic blood pressure	-0.00758256	0.0139355	-0.544118	0.586477	0.421939	0.796167
Non-perfusion area	Systolic blood pressure	0.0675461	0.111048	0.608259	0.543148	0.109809	0.766337
Vessel density in 1mm circle	Systolic blood pressure	-0.07531	0.0772496	-0.974891	0.32984	0.0356398	0.595367
FAZ orientation	Systolic blood pressure	0.00882976	0.405393	0.0217808	0.982631	0.00026952	0.99183
FAZ minor axis diameter	Systolic blood pressure	-0.0250083	0.0579941	-0.431221	0.666397	0.0825982	0.843467
Vessel perimeter index	Systolic blood pressure	-0.0153221	0.0166813	-0.918518	0.35856	3.86e-05	0.624081
Vessel skeleton density in 2mm circle	Systolic blood pressure	-0.0139848	0.0269245	-0.519409	0.603586	0.0827957	0.805887
FAZ horizontal diameter	Systolic blood pressure	0.0266684	0.0608925	0.437958	0.661507	0.143486	0.841053
Vessel density in 2mm circle	Systolic blood pressure	-0.00729093	0.0267169	-0.272895	0.784988	0.17015	0.900836
FAZ area	Systolic blood pressure	0.039481	0.12152	0.324893	0.745327	0.309322	0.881593
Big vessel density	Systolic blood pressure	0.0393824	0.0185881	2.11869	0.0343534	0.374642	0.142272
Vessel density	Systolic blood pressure	0.00500308	0.0119654	0.418129	0.675939	0.330106	0.847758
Vessel skeleton density in 1mm circle	Systolic blood pressure	-0.0629376	0.0735108	-0.856168	0.392102	0.0445088	0.655977
Small vessel skeleton density	Systolic blood pressure	-0.0368581	0.0181701	-2.0285	0.0427638	0.215663	0.165274
Vessel diameter index	Systolic blood pressure	0.0127361	0.0107776	1.18173	0.237584	1.14e-05	0.500935
Optic disc area	Systolic blood pressure	-0.0329141	0.0656545	-0.501323	0.616254	0.750304	0.812916
Optic cup area	Systolic blood pressure	0.831081	0.22352	3.71816	0.00021283	0.0293728	0.00274001
Optic rim area	Systolic blood pressure	-0.283297	0.0772399	-3.66776	0.000257533	0.645087	0.00320926
Area ratio of cup and disc	Systolic blood pressure	0.789472	0.198569	3.97582	7.56e-05	0.00419694	0.00122376
Square root of area ratio of cup and disc	Systolic blood pressure	0.389819	0.098442	3.95988	8.08e-05	0.00359337	0.00126674
Vertical diameter ratio of cup and disc	Systolic blood pressure	0.42624	0.107309	3.97207	7.68e-05	0.00160029	0.00122376
Optic cup volume	Systolic blood pressure	0.641166	0.287499	2.23016	0.0259957	0.0150586	0.116981
Optic rim volume	Systolic blood pressure	-0.759249	0.14303	-5.30831	1.36e-07	0.775325	7.344e-06
Disc horizontal diameter	Systolic blood pressure	-0.00168401	0.0374432	-0.044975	0.964136	0.433448	0.985426
Disc vertical diameter	Systolic blood pressure	-0.0322236	0.0306132	-1.05261	0.292774	0.799589	0.559485
Center vessel density in the superficial layer	Systolic blood pressure	-0.0811261	0.0889787	-0.911748	0.362114	0.0247307	0.627405
Superior vessel density in the superficial layer	Systolic blood pressure	-0.0722359	0.049128	-1.47036	0.141768	0.984719	0.373669
Inferior vessel density in the superficial layer	Systolic blood pressure	-0.0596767	0.0438198	-1.36187	0.173536	0.781617	0.419594
Nasal vessel density in the superficial layer	Systolic blood pressure	-0.0146606	0.0222979	-0.657488	0.511013	0.214393	0.737498
Temporal vessel density in the superficial layer	Systolic blood pressure	0.0254979	0.0377904	0.674719	0.500005	0.00111635	0.732629
Center vessel density in the deep layer	Systolic blood pressure	-0.209356	0.0884317	-2.36743	0.0180949	0.373229	0.0890545
Superior vessel density in the deep layer	Systolic blood pressure	-0.0511236	0.0258762	-1.9757	0.0484535	0.373229	0.179962
Inferior vessel density in the deep layer	Systolic blood pressure	-0.143884	0.036902	-3.89908	0.000102765	0.0116735	0.00151345
Nasal vessel density in the deep layer	Systolic blood pressure	-0.0540286	0.0169696	-3.18385	0.00149661	0.68046	0.0132087
Temporal vessel density in the deep layer	Systolic blood pressure	-0.0522493	0.0247503	-2.11105	0.0350067	0.00246211	0.14422
Mean thickness of macular in the retina layer	Systolic blood pressure	-0.00192183	0.0174071	-0.110405	0.91211	0.953006	0.958781
Mean thickness of macular in the RNFL layer	Systolic blood pressure	-0.130207	0.037258	-3.49475	0.000494984	2.84e-08	0.00553017
Mean thickness of macular in the GCL+ layer	Systolic blood pressure	-0.00749442	0.0236542	-0.316833	0.751435	0.321242	0.884807
Mean thickness of macular in the GCL++ layer	Systolic blood pressure	-0.0562129	0.0213246	-2.63606	0.00851535	0.975741	0.0517308
Mean thickness of macular in the choroid layer	Systolic blood pressure	0.0281498	0.0836272	0.336611	0.73648	0.260593	0.877277
Mean thickness of optic disc in the retina layer	Systolic blood pressure	-0.0322149	0.0156164	-2.06288	0.0393785	0.82424	0.156728
Mean thickness of optic disc in the RNFL layer	Systolic blood pressure	-0.0822328	0.0296233	-2.77595	0.00560562	0.674032	0.0374478
Mean thickness of optic disc in the GCL+ layer	Systolic blood pressure	-0.00860152	0.0309404	-0.278003	0.781067	0.259215	0.89899
Mean thickness of optic disc in the GCL++ layer	Systolic blood pressure	-0.0609535	0.0227492	-2.67937	0.00749581	0.278564	0.0474653
Mean thickness of optic disc in the choroid layer	Systolic blood pressure	-0.177681	0.0935307	-1.89971	0.0577552	0.906088	0.201212
FAZ major axis diameter	Diastolic blood pressure	0.132273	0.0569677	2.32189	0.020431	0.374642	0.0980688
Small vessel density	Diastolic blood pressure	-0.0842607	0.0235471	-3.5784	0.000361632	0.397969	0.00436654
Vessel skeleton fractal dimension	Diastolic blood pressure	8.7e-05	0.00028762	0.302618	0.762242	0.109809	0.888449
Vessel complexity index	Diastolic blood pressure	2.8e-05	0.0362304	0.000774138	0.999382	0.000427045	0.999854
FAZ perimeter	Diastolic blood pressure	0.0978048	0.0640771	1.52636	0.127223	0.330106	0.350812
Big vessel skeleton density	Diastolic blood pressure	0.0897349	0.0263444	3.40623	0.000683836	0.0355261	0.00714719
FAZ circularity index	Diastolic blood pressure	-0.0445383	0.0525204	-0.848018	0.396623	0.00796122	0.660132
FAZ vertical diameter	Diastolic blood pressure	0.0437088	0.0585568	0.746435	0.455573	0.308974	0.705123
FAZ eccentricity	Diastolic blood pressure	0.199578	0.0805045	2.47909	0.0133291	0.352007	0.0706044
Vessel skeleton density	Diastolic blood pressure	0.0020581	0.013837	0.148739	0.881788	0.421939	0.947617
Non-perfusion area	Diastolic blood pressure	0.189238	0.110112	1.71859	0.0859857	0.12028	0.26874
Vessel density in 1mm circle	Diastolic blood pressure	-0.206659	0.0764552	-2.70301	0.00698331	0.0495967	0.0454032
FAZ orientation	Diastolic blood pressure	0.156326	0.402659	0.388234	0.698	0.000440191	0.862889
FAZ minor axis diameter	Diastolic blood pressure	0.0242934	0.0575768	0.42193	0.673163	0.0825982	0.847009
Vessel perimeter index	Diastolic blood pressure	-0.00892226	0.0165644	-0.53864	0.59025	3.86e-05	0.797391
Vessel skeleton density in 2mm circle	Diastolic blood pressure	-0.0382757	0.0267059	-1.43323	0.152091	0.0827957	0.388013
FAZ horizontal diameter	Diastolic blood pressure	0.106431	0.0603696	1.76299	0.0781948	0.156268	0.251673
Vessel density in 2mm circle	Diastolic blood pressure	-0.0375576	0.0264981	-1.41737	0.156673	0.17015	0.393505
FAZ area	Diastolic blood pressure	0.177219	0.120517	1.47048	0.141732	0.309322	0.373669
Big vessel density	Diastolic blood pressure	0.0531932	0.0184204	2.88773	0.00396065	0.308974	0.0286227
Vessel density	Diastolic blood pressure	0.00306564	0.0118799	0.258054	0.796417	0.330106	0.906641
Vessel skeleton density in 1mm circle	Diastolic blood pressure	-0.195416	0.0727504	-2.68612	0.00734362	0.0612309	0.0468275
Small vessel skeleton density	Diastolic blood pressure	-0.0551366	0.017994	-3.06417	0.00223893	0.184284	0.0186802
Vessel diameter index	Diastolic blood pressure	0.00125229	0.0107063	0.116968	0.906908	3.86e-05	0.958168
Optic disc area	Diastolic blood pressure	0.0953953	0.0652885	1.46114	0.144291	0.645087	0.377798
Optic cup area	Diastolic blood pressure	0.971215	0.220557	4.40347	1.19e-05	0.0421667	0.00031104
Optic rim area	Diastolic blood pressure	-0.200934	0.0771344	-2.60498	0.00932368	0.564077	0.054759
Area ratio of cup and disc	Diastolic blood pressure	0.812249	0.196384	4.13603	3.86e-05	0.00568809	0.000757964
Square root of area ratio of cup and disc	Diastolic blood pressure	0.401012	0.0973596	4.11887	4.15e-05	0.00306992	0.000790941
Vertical diameter ratio of cup and disc	Diastolic blood pressure	0.464504	0.106008	4.38177	1.31e-05	0.000959624	0.000330732
Optic cup volume	Diastolic blood pressure	0.914014	0.282084	3.24022	0.00124045	0.0294329	0.0114831
Optic rim volume	Diastolic blood pressure	-0.671595	0.142786	-4.70351	2.91e-06	0.822974	0.000102855
Disc horizontal diameter	Diastolic blood pressure	0.0832403	0.0371767	2.23904	0.0253715	0.433448	0.11578
Disc vertical diameter	Diastolic blood pressure	0.0149608	0.0304842	0.490773	0.623694	0.822974	0.816854
Center vessel density in the superficial layer	Diastolic blood pressure	-0.13314	0.0881317	-1.5107	0.13117	0.0194045	0.357135
Superior vessel density in the superficial layer	Diastolic blood pressure	-0.0696151	0.0486972	-1.42955	0.153147	0.999038	0.388665
Inferior vessel density in the superficial layer	Diastolic blood pressure	-0.0661274	0.0434233	-1.52286	0.1281	0.805289	0.352229
Nasal vessel density in the superficial layer	Diastolic blood pressure	-0.00237163	0.0221056	-0.107286	0.914583	0.198314	0.958781
Temporal vessel density in the superficial layer	Diastolic blood pressure	0.0261135	0.0374572	0.697156	0.485861	0.00179849	0.725434
Center vessel density in the deep layer	Diastolic blood pressure	-0.223832	0.0876124	-2.5548	0.0107668	0.267774	0.0610226
Superior vessel density in the deep layer	Diastolic blood pressure	-0.0607764	0.0256266	-2.37161	0.0178924	0.168706	0.0885058
Inferior vessel density in the deep layer	Diastolic blood pressure	-0.112478	0.0366774	-3.06668	0.00222059	0.00445441	0.0186802
Nasal vessel density in the deep layer	Diastolic blood pressure	-0.0456546	0.0168423	-2.71072	0.00682468	0.7321	0.0445208
Temporal vessel density in the deep layer	Diastolic blood pressure	-0.0634675	0.0245054	-2.58994	0.00973394	0.00180946	0.0563178
Mean thickness of macular in the retina layer	Diastolic blood pressure	-0.00589172	0.01717	-0.34314	0.731564	0.923515	0.875093
Mean thickness of macular in the RNFL layer	Diastolic blood pressure	-0.0625183	0.0369206	-1.69332	0.0907017	7.51e-09	0.277676
Mean thickness of macular in the GCL+ layer	Diastolic blood pressure	0.00252998	0.0233342	0.108424	0.913681	0.30019	0.958781
Mean thickness of macular in the GCL++ layer	Diastolic blood pressure	-0.023647	0.021094	-1.12103	0.26254	0.975741	0.526951
Mean thickness of macular in the choroid layer	Diastolic blood pressure	0.0906416	0.0824479	1.09938	0.271863	0.260593	0.536865
Mean thickness of optic disc in the retina layer	Diastolic blood pressure	-0.032377	0.0155858	-2.07733	0.0380225	0.801001	0.152403
Mean thickness of optic disc in the RNFL layer	Diastolic blood pressure	-0.0342874	0.0296589	-1.15606	0.24793	0.647322	0.51036
Mean thickness of optic disc in the GCL+ layer	Diastolic blood pressure	-0.00602743	0.0308813	-0.19518	0.845291	0.240734	0.932073
Mean thickness of optic disc in the GCL++ layer	Diastolic blood pressure	-0.0239609	0.0227732	-1.05215	0.292981	0.319806	0.559485
Mean thickness of optic disc in the choroid layer	Diastolic blood pressure	-0.0441014	0.0935062	-0.471642	0.637284	0.867611	0.827068
FAZ major axis diameter	BMI	0.0507253	0.0559636	0.906399	0.364934	0.330106	0.62893
Small vessel density	BMI	-0.0620188	0.0231433	-2.67977	0.00748346	0.397969	0.0474653
Vessel skeleton fractal dimension	BMI	-0.00094431	0.000280422	-3.36746	0.00078641	0.12028	0.00792115
Vessel complexity index	BMI	-0.0840943	0.0353845	-2.37659	0.0176535	0.000710174	0.0875472
FAZ perimeter	BMI	0.010915	0.0628793	0.173587	0.862224	0.308974	0.938713
Big vessel skeleton density	BMI	-0.0207419	0.025959	-0.799027	0.424457	0.0250841	0.683633
FAZ circularity index	BMI	-0.147369	0.0512967	-2.87288	0.00415014	0.0135153	0.0295526
FAZ vertical diameter	BMI	-0.031999	0.0574057	-0.557418	0.577362	0.352007	0.790027
FAZ eccentricity	BMI	0.350543	0.0783959	4.47145	8.62e-06	0.330106	0.000242859
Vessel skeleton density	BMI	-0.0388785	0.0135099	-2.87778	0.0040867	0.397969	0.0293157
Non-perfusion area	BMI	0.203983	0.107903	1.89043	0.0589777	0.12028	0.204008
Vessel density in 1mm circle	BMI	-0.0391341	0.0751244	-0.520924	0.602531	0.0356398	0.805584
FAZ orientation	BMI	0.316025	0.403036	0.78411	0.433327	0.000559381	0.689033
FAZ minor axis diameter	BMI	-0.14118	0.0562732	-2.50883	0.0122641	0.109809	0.0664107
Vessel perimeter index	BMI	-0.0470355	0.0161581	-2.91095	0.00368001	0.000121883	0.0268945
Vessel skeleton density in 2mm circle	BMI	-0.0590854	0.0261146	-2.26254	0.0238691	0.0750172	0.110744
FAZ horizontal diameter	BMI	-0.0285633	0.0592575	-0.482019	0.629894	0.184284	0.822603
Vessel density in 2mm circle	BMI	-0.0340072	0.025953	-1.31034	0.19037	0.156546	0.443741
FAZ area	BMI	-0.0387405	0.118138	-0.327926	0.743034	0.269469	0.881284
Big vessel density	BMI	0.000323425	0.0181284	0.0178408	0.985769	0.288642	0.992802
Vessel density	BMI	-0.00940637	0.0116417	-0.807991	0.41928	0.330106	0.680657
Vessel skeleton density in 1mm circle	BMI	-0.0496256	0.0714738	-0.694319	0.487637	0.0445088	0.725854
Small vessel skeleton density	BMI	-0.0421765	0.0176693	-2.387	0.0171643	0.26913	0.0859984
Vessel diameter index	BMI	0.0300686	0.0104432	2.87925	0.00406774	6.05e-06	0.0292877
Optic disc area	BMI	0.0753295	0.0632128	1.19168	0.233668	0.750304	0.495366
Optic cup area	BMI	0.855057	0.215016	3.97672	7.54e-05	0.0421667	0.00122376
Optic rim area	BMI	-0.101281	0.0748392	-1.35332	0.176259	0.53726	0.423201
Area ratio of cup and disc	BMI	0.735465	0.191323	3.8441	0.000129325	0.00419694	0.0018218
Square root of area ratio of cup and disc	BMI	0.363373	0.0948486	3.83108	0.00013625	0.00359337	0.00187851
Vertical diameter ratio of cup and disc	BMI	0.375985	0.103479	3.63344	0.000295167	0.00261704	0.00365481
Optic cup volume	BMI	0.576724	0.279073	2.06657	0.0390746	0.00726823	0.155978
Optic rim volume	BMI	-0.442495	0.139012	-3.18315	0.00150161	0.799589	0.0132087
Disc horizontal diameter	BMI	0.0715123	0.036001	1.9864	0.0472609	0.564077	0.178053
Disc vertical diameter	BMI	0.01055	0.0295062	0.357553	0.720753	0.775325	0.8719
Center vessel density in the superficial layer	BMI	0.118153	0.0863236	1.36872	0.171384	0.0219274	0.415425
Superior vessel density in the superficial layer	BMI	-0.139884	0.0475377	-2.9426	0.00332716	0.984719	0.0247816
Inferior vessel density in the superficial layer	BMI	-0.031951	0.0425601	-0.750726	0.452988	0.7321	0.703057
Nasal vessel density in the superficial layer	BMI	-0.0352756	0.0216202	-1.6316	0.103067	0.198314	0.306364
Temporal vessel density in the superficial layer	BMI	0.0808672	0.036592	2.20997	0.0273254	0.00179849	0.121004
Center vessel density in the deep layer	BMI	0.000152567	0.0860677	0.00177264	0.998586	0.287264	0.999854
Superior vessel density in the deep layer	BMI	-0.0116184	0.0251613	-0.461758	0.644352	0.287264	0.830099
Inferior vessel density in the deep layer	BMI	-0.0500773	0.0360469	-1.38923	0.165062	0.00781445	0.407726
Nasal vessel density in the deep layer	BMI	-0.0501873	0.0164783	-3.04566	0.00238038	0.890067	0.0195251
Temporal vessel density in the deep layer	BMI	-0.0979739	0.0238824	-4.10234	4.41e-05	0.00112368	0.000824331
Mean thickness of macular in the retina layer	BMI	0.0113991	0.0165431	0.689055	0.490946	0.953006	0.727084
Mean thickness of macular in the RNFL layer	BMI	-0.0701305	0.0355609	-1.97212	0.0488664	2.19e-08	0.180114
Mean thickness of macular in the GCL+ layer	BMI	0.0139157	0.022482	0.618971	0.536074	0.321242	0.759681
Mean thickness of macular in the GCL++ layer	BMI	-0.0160095	0.0203337	-0.787341	0.431266	0.975741	0.688423
Mean thickness of macular in the choroid layer	BMI	-0.0377161	0.0794898	-0.474477	0.635262	0.260593	0.827068
Mean thickness of optic disc in the retina layer	BMI	-0.0190847	0.0150478	-1.26827	0.204993	0.846482	0.461234
Mean thickness of optic disc in the RNFL layer	BMI	-0.0365616	0.0285926	-1.27871	0.201293	0.674032	0.457677
Mean thickness of optic disc in the GCL+ layer	BMI	0.00319596	0.0297759	0.107334	0.914545	0.240734	0.958781
Mean thickness of optic disc in the GCL++ layer	BMI	-0.0223439	0.0219585	-1.01755	0.309135	0.341651	0.575919
Mean thickness of optic disc in the choroid layer	BMI	-0.164061	0.0900201	-1.8225	0.0686747	0.906088	0.227597
FAZ major axis diameter	Pulse	-0.0283421	0.0302153	-0.938004	0.348461	0.287953	0.613038
Small vessel density	Pulse	-0.000781452	0.0125369	-0.0623319	0.95031	0.351302	0.97798
Vessel skeleton fractal dimension	Pulse	0.000253931	0.000151965	1.67098	0.0950267	0.130987	0.287744
Vessel complexity index	Pulse	0.0247963	0.0191309	1.29614	0.195215	0.000499588	0.450192
FAZ perimeter	Pulse	-0.0431249	0.033923	-1.27126	0.203921	0.373936	0.459587
Big vessel skeleton density	Pulse	0.0312231	0.0139625	2.23622	0.0255493	0.0249071	0.116014
FAZ circularity index	Pulse	0.0121244	0.0278034	0.436075	0.662873	0.00687525	0.842238
FAZ vertical diameter	Pulse	-0.0471241	0.0309661	-1.5218	0.128364	0.329404	0.352457
FAZ eccentricity	Pulse	-0.0135254	0.0426919	-0.316814	0.751449	0.397265	0.884807
Vessel skeleton density	Pulse	0.015819	0.00730509	2.16548	0.0305781	0.445803	0.131223
Non-perfusion area	Pulse	-0.0464021	0.0583396	-0.79538	0.426574	0.0744593	0.684221
Vessel density in 1mm circle	Pulse	0.070462	0.0405412	1.73803	0.0825007	0.0396206	0.261633
FAZ orientation	Pulse	-0.286311	0.214659	-1.3338	0.182846	0.00026952	0.42981
FAZ minor axis diameter	Pulse	-0.0486561	0.03042	-1.59948	0.110018	0.0822034	0.322102
Vessel perimeter index	Pulse	0.0190832	0.00873845	2.18382	0.029198	3.1e-05	0.127267
Vessel skeleton density in 2mm circle	Pulse	0.0155542	0.0141366	1.10028	0.271465	0.0824007	0.536865
FAZ horizontal diameter	Pulse	-0.0397423	0.031959	-1.24354	0.21395	0.198932	0.47103
Vessel density in 2mm circle	Pulse	0.0106564	0.0140319	0.759442	0.447761	0.15599	0.700843
FAZ area	Pulse	-0.0977521	0.0637508	-1.53335	0.125495	0.288298	0.349015
Big vessel density	Pulse	0.0057007	0.00978363	0.582677	0.560237	0.287953	0.775857
Vessel density	Pulse	0.00646209	0.00628117	1.0288	0.303811	0.351302	0.572295
Vessel skeleton density in 1mm circle	Pulse	0.0610737	0.0385825	1.58294	0.113739	0.0548545	0.329286
Small vessel skeleton density	Pulse	-0.00293933	0.00956712	-0.307232	0.758728	0.308278	0.888
Vessel diameter index	Pulse	-0.00950489	0.00564329	-1.68428	0.0924274	3.1e-05	0.281188
Optic disc area	Pulse	-0.0362695	0.0338305	-1.07209	0.283935	0.618095	0.548678
Optic cup area	Pulse	0.136919	0.113582	1.20546	0.228337	0.0293728	0.487959
Optic rim area	Pulse	-0.0662659	0.0400294	-1.65543	0.0981492	0.510702	0.294903
Area ratio of cup and disc	Pulse	0.186444	0.100903	1.84775	0.0649597	0.00222613	0.21848
Square root of area ratio of cup and disc	Pulse	0.0851721	0.0500341	1.70228	0.0890408	0.00261704	0.274754
Vertical diameter ratio of cup and disc	Pulse	0.120876	0.054484	2.21857	0.0267598	0.00160029	0.119041
Optic cup volume	Pulse	-0.121788	0.17419	-0.699164	0.48464	0.00456527	0.724166
Optic rim volume	Pulse	-0.0874959	0.0747103	-1.17113	0.241823	0.799589	0.506031
Disc horizontal diameter	Pulse	-0.0225577	0.0192893	-1.16944	0.242504	0.458716	0.506367
Disc vertical diameter	Pulse	-0.00864854	0.0157878	-0.547799	0.583952	0.845361	0.794959
Center vessel density in the superficial layer	Pulse	0.0910557	0.0464577	1.95997	0.0502674	0.0310688	0.182654
Superior vessel density in the superficial layer	Pulse	0.0171351	0.0257176	0.666279	0.505381	0.99615	0.734641
Inferior vessel density in the superficial layer	Pulse	0.00902273	0.022939	0.393336	0.694152	0.756776	0.861156
Nasal vessel density in the superficial layer	Pulse	0.00123831	0.0116631	0.106173	0.915466	0.18249	0.958781
Temporal vessel density in the superficial layer	Pulse	0.0275219	0.0197485	1.39362	0.163731	0.00093596	0.405477
Center vessel density in the deep layer	Pulse	0.0106694	0.0463414	0.230235	0.817955	0.267094	0.919667
Superior vessel density in the deep layer	Pulse	0.040332	0.0135016	2.98719	0.00288188	0.197697	0.0219701
Inferior vessel density in the deep layer	Pulse	0.0267249	0.019424	1.37587	0.169161	0.0170049	0.412608
Nasal vessel density in the deep layer	Pulse	-0.0181651	0.00889706	-2.0417	0.0414344	0.73166	0.162069
Temporal vessel density in the deep layer	Pulse	0.0114592	0.0129588	0.884278	0.376752	0.00886922	0.643025
Mean thickness of macular in the retina layer	Pulse	0.00744918	0.00886316	0.840466	0.400845	0.938951	0.663751
Mean thickness of macular in the RNFL layer	Pulse	0.0487044	0.0190121	2.56175	0.0105582	1.62e-08	0.0605459
Mean thickness of macular in the GCL+ layer	Pulse	-0.00457642	0.0120279	-0.380484	0.703666	0.279266	0.864681
Mean thickness of macular in the GCL++ layer	Pulse	0.0193442	0.0108362	1.78515	0.0745357	0.965187	0.242303
Mean thickness of macular in the choroid layer	Pulse	0.0107115	0.0427128	0.250779	0.802036	0.279266	0.90913
Mean thickness of optic disc in the retina layer	Pulse	0.00712437	0.00807734	0.882019	0.377976	0.846482	0.64342
Mean thickness of optic disc in the RNFL layer	Pulse	0.00555144	0.0153531	0.361585	0.717738	0.620445	0.871743
Mean thickness of optic disc in the GCL+ layer	Pulse	0.0255097	0.0159565	1.5987	0.110199	0.240734	0.322146
Mean thickness of optic disc in the GCL++ layer	Pulse	0.00758173	0.0117857	0.6433	0.520175	0.364269	0.745188
Mean thickness of optic disc in the choroid layer	Pulse	-0.0299048	0.0483713	-0.618235	0.53656	0.867611	0.759681
FAZ major axis diameter	Sex	0.0562119	0.0146069	3.84831	0.000126154	0.422984	0.0017901
Small vessel density	Sex	-0.00657228	0.00610617	-1.07633	0.282026	0.331157	0.546619
Vessel skeleton fractal dimension	Sex	-1.47e-05	7.42e-05	-0.198053	0.843042	0.110507	0.931603
Vessel complexity index	Sex	-0.0168472	0.00932021	-1.8076	0.0709563	0.000436645	0.233005
FAZ perimeter	Sex	0.066347	0.0163952	4.04674	5.58e-05	0.353063	0.000977254
Big vessel skeleton density	Sex	0.0195961	0.00684243	2.86391	0.0042683	0.0199232	0.0302831
FAZ circularity index	Sex	0.0165614	0.0135232	1.22466	0.220978	0.00807234	0.477062
FAZ vertical diameter	Sex	0.0638425	0.0149617	4.26707	2.16e-05	0.375699	0.000484883
FAZ eccentricity	Sex	-0.0529654	0.0207601	-2.5513	0.0108737	0.353063	0.0614492
Vessel skeleton density	Sex	0.000999605	0.00356692	0.280243	0.779347	0.447528	0.897741
Non-perfusion area	Sex	0.119444	0.0281712	4.23992	2.43e-05	0.0120264	0.000519112
Vessel density in 1mm circle	Sex	-0.0916667	0.0195453	-4.68997	3.09e-06	0.0199979	0.000105108
FAZ orientation	Sex	-0.248482	0.103245	-2.40672	0.0164375	0.001794	0.0832148
FAZ minor axis diameter	Sex	0.0864924	0.0146031	5.9229	4.29e-09	0.0615588	4.90574e-07
Vessel perimeter index	Sex	-0.00534413	0.0042666	-1.25255	0.210649	3.98e-05	0.466935
Vessel skeleton density in 2mm circle	Sex	-0.0105693	0.00688301	-1.53557	0.124948	0.0833888	0.347992
FAZ horizontal diameter	Sex	0.0788967	0.0153931	5.12547	3.53e-07	0.157102	1.55962e-05
Vessel density in 2mm circle	Sex	-0.00546161	0.00684141	-0.798317	0.424868	0.132521	0.683711
FAZ area	Sex	0.135431	0.0307912	4.39838	1.2e-05	0.200781	0.00031104
Big vessel density	Sex	0.0151923	0.00477265	3.18321	0.00149958	0.289672	0.0132087
Vessel density	Sex	0.00301327	0.0030608	0.984472	0.325112	0.310017	0.591374
Vessel skeleton density in 1mm circle	Sex	-0.0959468	0.0185565	-5.17052	2.8e-07	0.0402361	1.32761e-05
Small vessel skeleton density	Sex	-0.00137139	0.00465885	-0.294362	0.76854	0.353063	0.889819
Vessel diameter index	Sex	0.00189791	0.00276062	0.687495	0.491923	3.26e-05	0.727084
Optic disc area	Sex	0.0181492	0.0167418	1.08406	0.278597	0.750304	0.544299
Optic cup area	Sex	-0.194511	0.0576218	-3.37564	0.000767292	0.0530808	0.00785061
Optic rim area	Sex	0.0532719	0.0197653	2.69522	0.00715178	0.618095	0.0461966
Area ratio of cup and disc	Sex	-0.202267	0.0511272	-3.95615	8.2e-05	0.00660037	0.00127526
Square root of area ratio of cup and disc	Sex	-0.0989977	0.0253504	-3.90517	0.000101052	0.00419694	0.00149958
Vertical diameter ratio of cup and disc	Sex	-0.121498	0.0275739	-4.40628	1.18e-05	0.00261704	0.00031104
Optic cup volume	Sex	-0.117821	0.0747812	-1.57554	0.1155	0.00726823	0.331828
Optic rim volume	Sex	0.124723	0.0367878	3.39034	0.000725244	0.671921	0.00745965
Disc horizontal diameter	Sex	0.00194491	0.00955217	0.203609	0.8387	0.458716	0.931385
Disc vertical diameter	Sex	0.0126084	0.00780407	1.61562	0.10649	0.799589	0.315575
Center vessel density in the superficial layer	Sex	-0.0990233	0.0224398	-4.41285	1.13e-05	0.0493116	0.0003051
Superior vessel density in the superficial layer	Sex	-0.00409681	0.0125152	-0.327348	0.74347	0.9914	0.881284
Inferior vessel density in the superficial layer	Sex	0.0173171	0.0111426	1.55413	0.120457	0.757788	0.340857
Nasal vessel density in the superficial layer	Sex	0.00614419	0.00567103	1.08343	0.278867	0.232308	0.544299
Temporal vessel density in the superficial layer	Sex	0.018769	0.00960365	1.95436	0.050927	6.73e-05	0.184019
Center vessel density in the deep layer	Sex	-0.104553	0.022319	-4.6845	3.18e-06	0.37429	0.000105108
Superior vessel density in the deep layer	Sex	0.00709044	0.00660007	1.0743	0.282938	0.19924	0.547295
Inferior vessel density in the deep layer	Sex	0.0375435	0.00938611	3.9999	6.79e-05	0.0315906	0.00114629
Nasal vessel density in the deep layer	Sex	0.021374	0.00428748	4.98521	7.25e-07	0.757788	2.99872e-05
Temporal vessel density in the deep layer	Sex	0.0232818	0.00627001	3.71319	0.000215529	0.00452439	0.0027565
Mean thickness of macular in the retina layer	Sex	-0.00928065	0.00435544	-2.13082	0.0333438	0.984406	0.139399
Mean thickness of macular in the RNFL layer	Sex	0.0496884	0.0092689	5.36077	1.03e-07	7.19e-07	5.72091e-06
Mean thickness of macular in the GCL+ layer	Sex	-0.0190016	0.00590195	-3.21954	0.00132467	0.389065	0.0120334
Mean thickness of macular in the GCL++ layer	Sex	0.008253	0.00535951	1.53988	0.123901	0.975741	0.346667
Mean thickness of macular in the choroid layer	Sex	-0.0448341	0.0209249	-2.14262	0.0323807	0.242085	0.136844
Mean thickness of optic disc in the retina layer	Sex	0.00139649	0.00397955	0.350918	0.725723	0.824397	0.873023
Mean thickness of optic disc in the RNFL layer	Sex	0.0414174	0.00745002	5.55938	3.46e-08	0.540228	2.31939e-06
Mean thickness of optic disc in the GCL+ layer	Sex	-0.0197719	0.00784269	-2.52106	0.0118527	0.25956	0.0649464
Mean thickness of optic disc in the GCL++ layer	Sex	0.0226589	0.00576211	3.9324	8.98e-05	0.299124	0.00138549
Mean thickness of optic disc in the choroid layer	Sex	-0.00620247	0.0239313	-0.259178	0.79555	0.867732	0.906641
FAZ major axis diameter	Age	0.0369919	0.0202853	1.82358	0.0685011	0.289672	0.227597
Small vessel density	Age	-0.0517769	0.00828495	-6.24952	5.99e-10	0.447528	9.7038e-08
Vessel skeleton fractal dimension	Age	-0.000355227	0.000101827	-3.48854	0.00050592	0.144288	0.00562005
Vessel complexity index	Age	-0.00158335	0.0128896	-0.122839	0.902258	0.00030842	0.955931
FAZ perimeter	Age	0.0225033	0.0228112	0.986499	0.324117	0.353063	0.591374
Big vessel skeleton density	Age	0.0320604	0.00943576	3.39776	0.00070505	0.0320108	0.0073295
FAZ circularity index	Age	0.0246912	0.018676	1.32209	0.186429	0.00923724	0.436504
FAZ vertical diameter	Age	0.0473644	0.0207928	2.27792	0.0229327	0.331157	0.10728
FAZ eccentricity	Age	0.0991081	0.0285991	3.46543	0.000550899	0.472592	0.00605055
Vessel skeleton density	Age	-0.0191441	0.00489105	-3.91412	9.66e-05	0.375699	0.00145202
Non-perfusion area	Age	0.0776422	0.03917	1.98219	0.0477202	0.0916244	0.178225
Vessel density in 1mm circle	Age	-0.15397	0.0268521	-5.73399	1.28e-08	0.0617229	1.08188e-06
FAZ orientation	Age	0.371484	0.142562	2.60577	0.0094244	0.000917039	0.0551838
FAZ minor axis diameter	Age	0.027707	0.0204878	1.35236	0.176552	0.0753896	0.423201
Vessel perimeter index	Age	-0.00480065	0.00589399	-0.814499	0.415545	3.26e-05	0.677133
Vessel skeleton density in 2mm circle	Age	-0.0323801	0.00946211	-3.42208	0.000645511	0.0833888	0.00682338
FAZ horizontal diameter	Age	0.0232831	0.0215146	1.0822	0.279413	0.144288	0.544299
Vessel density in 2mm circle	Age	-0.0117766	0.00944268	-1.24716	0.212617	0.144555	0.469558
FAZ area	Age	0.0943047	0.0428098	2.20287	0.0278212	0.270483	0.122087
Big vessel density	Age	0.0368478	0.00652497	5.64719	2.1e-08	0.200473	1.512e-06
Vessel density	Age	-0.00226655	0.00422894	-0.535963	0.592098	0.353063	0.798147
Vessel skeleton density in 1mm circle	Age	-0.160695	0.0254685	-6.30956	4.13e-10	0.0225768	7.29884e-08
Small vessel skeleton density	Age	-0.0372286	0.00633107	-5.88031	5.51e-09	0.353063	5.9508e-07
Vessel diameter index	Age	0.0170449	0.00377618	4.5138	7.09e-06	2.62e-06	0.000208833
Optic disc area	Age	0.0745364	0.0245804	3.03235	0.00248891	0.591056	0.0201602
Optic cup area	Age	0.547113	0.0830502	6.58774	7.51e-11	0.0259249	2.08563e-08
Optic rim area	Age	-0.120036	0.0289939	-4.14004	3.76e-05	0.510702	0.000745861
Area ratio of cup and disc	Age	0.449879	0.0741104	6.07039	1.86e-09	0.0018895	2.2599e-07
Square root of area ratio of cup and disc	Age	0.223717	0.0367337	6.09025	1.66e-09	0.0018895	2.17728e-07
Vertical diameter ratio of cup and disc	Age	0.284999	0.039748	7.17015	1.54e-12	0.000959624	5.98752e-10
Optic cup volume	Age	0.541593	0.107807	5.02375	6.17e-07	0.0172989	2.66544e-05
Optic rim volume	Age	-0.504827	0.0521576	-9.67887	3.04e-21	0.822974	5.90976e-18
Disc horizontal diameter	Age	0.0547702	0.0139742	3.91938	9.48e-05	0.510702	0.00145111
Disc vertical diameter	Age	0.0170921	0.0115059	1.4855	0.137725	0.775325	0.368188
Center vessel density in the superficial layer	Age	-0.178352	0.0311836	-5.71941	1.4e-08	0.0548545	1.134e-06
Superior vessel density in the superficial layer	Age	-0.035304	0.0174668	-2.02121	0.0435137	0.966041	0.167506
Inferior vessel density in the superficial layer	Age	-0.000772787	0.015599	-0.0495408	0.960498	0.757788	0.984295
Nasal vessel density in the superficial layer	Age	-0.0244628	0.00789802	-3.09733	0.00200504	0.548917	0.0170956
Temporal vessel density in the superficial layer	Age	-0.0262346	0.0134208	-1.95477	0.0508778	0.000171737	0.184019
Center vessel density in the deep layer	Age	-0.132939	0.0312659	-4.25188	2.31e-05	0.250124	0.0005103
Superior vessel density in the deep layer	Age	-0.0663647	0.00900187	-7.37232	3.42e-13	0.0824007	1.66212e-10
Inferior vessel density in the deep layer	Age	-0.0723098	0.0130338	-5.54785	3.67e-08	0.0173406	2.37816e-06
Nasal vessel density in the deep layer	Age	-0.0256583	0.00601405	-4.26639	2.17e-05	0.782171	0.000484883
Temporal vessel density in the deep layer	Age	-0.0527307	0.00867259	-6.08015	1.68e-09	9.05e-06	2.17728e-07
Mean thickness of macular in the retina layer	Age	-0.0115448	0.00631485	-1.82821	0.0678117	0.906439	0.225942
Mean thickness of macular in the RNFL layer	Age	-0.0474214	0.013538	-3.50285	0.00048035	1.29e-08	0.00546082
Mean thickness of macular in the GCL+ layer	Age	0.00311057	0.00859502	0.361903	0.7175	0.321242	0.871743
Mean thickness of macular in the GCL++ layer	Age	-0.0206703	0.00774802	-2.66782	0.00775612	0.975741	0.0485855
Mean thickness of macular in the choroid layer	Age	-0.099075	0.0302297	-3.27741	0.00108314	0.242085	0.0102713
Mean thickness of optic disc in the retina layer	Age	-0.0336369	0.00574123	-5.85882	6.3e-09	0.487616	6.44589e-07
Mean thickness of optic disc in the RNFL layer	Age	-0.0445034	0.0110049	-4.04395	5.65e-05	0.777076	0.000980679
Mean thickness of optic disc in the GCL+ layer	Age	-0.00015853	0.01154	-0.0137374	0.989042	0.241072	0.994156
Mean thickness of optic disc in the GCL++ layer	Age	-0.025909	0.00847733	-3.05626	0.00229985	0.299124	0.0190251
Mean thickness of optic disc in the choroid layer	Age	-0.0719768	0.0350315	-2.05463	0.0401708	0.867732	0.158402
FAZ major axis diameter	Basophil count	-0.00686023	0.0152356	-0.450276	0.652645	0.246867	0.835248
Small vessel density	Basophil count	-0.000449901	0.00672151	-0.0669344	0.946652	0.425783	0.975312
Vessel skeleton fractal dimension	Basophil count	-1.06e-05	7.51e-05	-0.140946	0.887951	0.342653	0.949493
Vessel complexity index	Basophil count	0.00436632	0.00886019	0.492802	0.622301	0.0073135	0.81642
FAZ perimeter	Basophil count	-0.00101635	0.0176116	-0.0577092	0.953996	0.425783	0.980784
Big vessel skeleton density	Basophil count	0.00164735	0.00696108	0.236652	0.812993	0.170249	0.91674
FAZ circularity index	Basophil count	-0.0101784	0.0145373	-0.700159	0.484051	0.0215489	0.724166
FAZ vertical diameter	Basophil count	-0.000920894	0.0163365	-0.0563702	0.955062	0.292436	0.981311
FAZ eccentricity	Basophil count	-0.0106698	0.0216833	-0.492076	0.622814	0.51623	0.81642
Vessel skeleton density	Basophil count	-0.000938995	0.0038544	-0.243616	0.807596	0.579003	0.912241
Non-perfusion area	Basophil count	-0.0110588	0.0300392	-0.368145	0.712871	0.206133	0.871743
Vessel density in 1mm circle	Basophil count	0.00040019	0.0217404	0.0184077	0.985319	0.100616	0.992802
FAZ orientation	Basophil count	0.0990012	0.106964	0.925558	0.355262	0.00189426	0.621069
FAZ minor axis diameter	Basophil count	-0.00389561	0.0159845	-0.243712	0.807523	0.125197	0.912241
Vessel perimeter index	Basophil count	0.00193463	0.00426684	0.45341	0.650388	0.0026037	0.83461
Vessel skeleton density in 2mm circle	Basophil count	-0.00395339	0.007479	-0.528599	0.597245	0.246867	0.80238
FAZ horizontal diameter	Basophil count	-0.00832993	0.0162723	-0.511907	0.608871	0.316983	0.8085
Vessel density in 2mm circle	Basophil count	-0.002401	0.00746032	-0.321837	0.747669	0.316983	0.882494
FAZ area	Basophil count	-0.0122109	0.0287205	-0.425163	0.670843	0.342653	0.845184
Big vessel density	Basophil count	0.00180568	0.00503868	0.358364	0.720174	0.425783	0.871743
Vessel density	Basophil count	-0.00035397	0.00342386	-0.103383	0.917687	0.316983	0.960142
Vessel skeleton density in 1mm circle	Basophil count	-0.00135739	0.0207374	-0.0654565	0.947828	0.139084	0.975942
Small vessel skeleton density	Basophil count	-0.000259737	0.00510539	-0.050875	0.959439	0.342653	0.983729
Vessel diameter index	Basophil count	0.000598146	0.00292034	0.204821	0.837769	0.00619921	0.931385
Optic disc area	Basophil count	0.0280241	0.019162	1.46249	0.144061	0.840212	0.377798
Optic cup area	Basophil count	0.0886952	0.0662338	1.33912	0.181009	0.031355	0.427464
Optic rim area	Basophil count	0.0125649	0.022092	0.568756	0.569706	0.498375	0.783245
Area ratio of cup and disc	Basophil count	0.0456696	0.0588387	0.776183	0.43793	0.00614279	0.69159
Square root of area ratio of cup and disc	Basophil count	0.0238531	0.0291152	0.819267	0.412941	0.00427012	0.676861
Vertical diameter ratio of cup and disc	Basophil count	0.0321685	0.0314433	1.02306	0.306666	0.00162855	0.572722
Optic cup volume	Basophil count	0.104033	0.083324	1.24853	0.212334	0.0235078	0.469558
Optic rim volume	Basophil count	-0.0364116	0.0421394	-0.864075	0.387846	0.812862	0.651661
Disc horizontal diameter	Basophil count	0.00873852	0.0106877	0.817621	0.413855	0.723438	0.677133
Disc vertical diameter	Basophil count	0.0176897	0.00909358	1.94529	0.0521439	0.812862	0.187718
Center vessel density in the superficial layer	Basophil count	0.0287505	0.0249137	1.154	0.248879	0.136835	0.51036
Superior vessel density in the superficial layer	Basophil count	-0.0321855	0.0159342	-2.01991	0.043761	0.978203	0.167794
Inferior vessel density in the superficial layer	Basophil count	-0.00191526	0.0129592	-0.147791	0.882549	0.0366199	0.947617
Nasal vessel density in the superficial layer	Basophil count	-0.000643673	0.00388807	-0.165551	0.868557	0.763401	0.939762
Temporal vessel density in the superficial layer	Basophil count	0.0195255	0.0121621	1.60543	0.108835	0.000229372	0.320082
Center vessel density in the deep layer	Basophil count	-0.0208371	0.0242326	-0.859878	0.390141	0.45231	0.654332
Superior vessel density in the deep layer	Basophil count	0.00361757	0.00522699	0.692094	0.4891	0.792326	0.725938
Inferior vessel density in the deep layer	Basophil count	-0.00546461	0.0100689	-0.542722	0.587488	0.136835	0.796427
Nasal vessel density in the deep layer	Basophil count	-3.39e-06	0.00472081	-0.0007179	0.999427	0.394108	0.999854
Temporal vessel density in the deep layer	Basophil count	-0.00955174	0.00736709	-1.29654	0.195202	0.0180154	0.450192
Mean thickness of macular in the retina layer	Basophil count	0.00554813	0.00492078	1.12749	0.259921	0.950218	0.523612
Mean thickness of macular in the RNFL layer	Basophil count	-0.00626605	0.0103183	-0.607277	0.543863	0.000342677	0.766581
Mean thickness of macular in the GCL+ layer	Basophil count	0.00225208	0.0065349	0.344624	0.73048	0.472199	0.874956
Mean thickness of macular in the GCL++ layer	Basophil count	0.000729088	0.00608826	0.119753	0.904713	0.977561	0.957261
Mean thickness of macular in the choroid layer	Basophil count	0.0271532	0.0231103	1.17494	0.240415	0.278985	0.504172
Mean thickness of optic disc in the retina layer	Basophil count	-0.000458075	0.00433486	-0.105672	0.915873	0.867231	0.958781
Mean thickness of optic disc in the RNFL layer	Basophil count	0.00033105	0.00882774	0.0375011	0.970096	0.786045	0.987882
Mean thickness of optic disc in the GCL+ layer	Basophil count	0.00960729	0.00856309	1.12194	0.262272	0.501848	0.526951
Mean thickness of optic disc in the GCL++ layer	Basophil count	0.00182092	0.00639499	0.284742	0.775926	0.597952	0.895193
Mean thickness of optic disc in the choroid layer	Basophil count	0.027382	0.0270522	1.01219	0.311796	0.630313	0.576719
FAZ major axis diameter	Basophil ratio	-0.00554878	0.0153261	-0.362049	0.71742	0.292436	0.871743
Small vessel density	Basophil ratio	-0.00203314	0.00676068	-0.30073	0.763706	0.455261	0.888477
Vessel skeleton fractal dimension	Basophil ratio	3.63e-05	7.55e-05	0.480011	0.631364	0.342653	0.823739
Vessel complexity index	Basophil ratio	0.00834954	0.00890848	0.937258	0.348936	0.0073135	0.613319
FAZ perimeter	Basophil ratio	-0.00136669	0.0177153	-0.0771474	0.938527	0.425783	0.971322
Big vessel skeleton density	Basophil ratio	0.00598515	0.00699882	0.855166	0.39274	0.125197	0.65648
FAZ circularity index	Basophil ratio	0.00226278	0.0146276	0.154693	0.877106	0.0248726	0.945174
FAZ vertical diameter	Basophil ratio	-0.000285084	0.0164328	-0.0173485	0.986163	0.246867	0.992802
FAZ eccentricity	Basophil ratio	-0.015783	0.0218067	-0.723768	0.46944	0.51623	0.715197
Vessel skeleton density	Basophil ratio	0.000835631	0.00387712	0.215529	0.829415	0.51623	0.926972
Non-perfusion area	Basophil ratio	-0.0135499	0.0302147	-0.448453	0.65396	0.18759	0.836074
Vessel density in 1mm circle	Basophil ratio	-0.00643084	0.0218671	-0.294088	0.768775	0.08983	0.889819
FAZ orientation	Basophil ratio	0.098727	0.105768	0.933429	0.35119	0.00189426	0.615611
FAZ minor axis diameter	Basophil ratio	0.00332485	0.0160788	0.206785	0.836236	0.125197	0.931066
Vessel perimeter index	Basophil ratio	0.00337835	0.00429074	0.78736	0.431327	0.00217112	0.688423
Vessel skeleton density in 2mm circle	Basophil ratio	-0.00118497	0.00752434	-0.157484	0.874907	0.22589	0.943327
FAZ horizontal diameter	Basophil ratio	-0.0034786	0.0163706	-0.212491	0.831783	0.316983	0.928235
Vessel density in 2mm circle	Basophil ratio	-0.00025571	0.00750476	-0.0340731	0.972828	0.316983	0.988685
FAZ area	Basophil ratio	-0.000465814	0.0288931	-0.016122	0.987141	0.292436	0.993273
Big vessel density	Basophil ratio	0.00376574	0.00506687	0.743209	0.457594	0.485451	0.707125
Vessel density	Basophil ratio	-0.000850873	0.0034439	-0.247067	0.804926	0.316983	0.910813
Vessel skeleton density in 1mm circle	Basophil ratio	-0.0067714	0.020858	-0.324643	0.745544	0.15409	0.881593
Small vessel skeleton density	Basophil ratio	-0.000961838	0.00513533	-0.187298	0.851479	0.342653	0.936497
Vessel diameter index	Basophil ratio	-0.00167398	0.00293696	-0.56997	0.568874	0.00619921	0.782654
Optic disc area	Basophil ratio	0.0400962	0.0194672	2.05968	0.0398023	0.812862	0.157588
Optic cup area	Basophil ratio	0.0614465	0.067149	0.915077	0.360498	0.0232065	0.625722
Optic rim area	Basophil ratio	0.024381	0.022464	1.08534	0.278149	0.594863	0.544299
Area ratio of cup and disc	Basophil ratio	0.00775743	0.0596344	0.130083	0.896542	0.00614279	0.95373
Square root of area ratio of cup and disc	Basophil ratio	0.00527078	0.0295102	0.178609	0.858302	0.00293136	0.938466
Vertical diameter ratio of cup and disc	Basophil ratio	0.0149371	0.0318745	0.468621	0.639501	0.00198725	0.828134
Optic cup volume	Basophil ratio	0.125484	0.0840749	1.49253	0.136097	0.0235078	0.365693
Optic rim volume	Basophil ratio	-0.0421325	0.0428686	-0.982829	0.326035	0.840212	0.591546
Disc horizontal diameter	Basophil ratio	0.0156847	0.0108633	1.44382	0.149242	0.723438	0.385295
Disc vertical diameter	Basophil ratio	0.0233255	0.00923522	2.52571	0.0117682	0.784142	0.0649464
Center vessel density in the superficial layer	Basophil ratio	-0.00581007	0.0251379	-0.231127	0.817281	0.098724	0.919585
Superior vessel density in the superficial layer	Basophil ratio	-0.0104478	0.0161039	-0.648775	0.51669	0.978203	0.742383
Inferior vessel density in the superficial layer	Basophil ratio	0.00675601	0.0130621	0.517222	0.605159	0.0319518	0.807157
Nasal vessel density in the superficial layer	Basophil ratio	-0.0028705	0.00391823	-0.732601	0.464039	0.702846	0.712289
Temporal vessel density in the superficial layer	Basophil ratio	-0.000660304	0.0122826	-0.0537595	0.957142	0.000148426	0.982928
Center vessel density in the deep layer	Basophil ratio	-0.00630777	0.0244405	-0.258087	0.796413	0.45231	0.906641
Superior vessel density in the deep layer	Basophil ratio	-0.00131384	0.00527091	-0.249263	0.803228	0.763401	0.909951
Inferior vessel density in the deep layer	Basophil ratio	-0.00551634	0.0101506	-0.543451	0.586986	0.136835	0.796302
Nasal vessel density in the deep layer	Basophil ratio	-0.00483858	0.0047557	-1.01743	0.30929	0.339633	0.575919
Temporal vessel density in the deep layer	Basophil ratio	-0.00815257	0.00742929	-1.09735	0.272851	0.0418546	0.536865
Mean thickness of macular in the retina layer	Basophil ratio	0.000609122	0.0049619	0.12276	0.902332	0.84229	0.955931
Mean thickness of macular in the RNFL layer	Basophil ratio	-0.00876025	0.0103927	-0.842926	0.399557	0.000423323	0.662746
Mean thickness of macular in the GCL+ layer	Basophil ratio	-0.00122719	0.00658401	-0.18639	0.852193	0.472199	0.936497
Mean thickness of macular in the GCL++ layer	Basophil ratio	-0.00315527	0.00613256	-0.514512	0.607056	0.96516	0.807394
Mean thickness of macular in the choroid layer	Basophil ratio	0.0164585	0.0232971	0.70646	0.480136	0.303338	0.722902
Mean thickness of optic disc in the retina layer	Basophil ratio	-0.00526539	0.00444539	-1.18446	0.236633	0.891023	0.500561
Mean thickness of optic disc in the RNFL layer	Basophil ratio	-0.0062333	0.00905877	-0.688096	0.49162	0.786045	0.727084
Mean thickness of optic disc in the GCL+ layer	Basophil ratio	0.00355742	0.00879703	0.404389	0.68605	0.501848	0.854376
Mean thickness of optic disc in the GCL++ layer	Basophil ratio	-0.00345681	0.00656365	-0.526659	0.598597	0.597952	0.802709
Mean thickness of optic disc in the choroid layer	Basophil ratio	0.00839694	0.027788	0.302178	0.762606	0.725777	0.888449
FAZ major axis diameter	Eosinophil count	-0.0256337	0.0107613	-2.38202	0.0174726	0.343654	0.0870732
Small vessel density	Eosinophil count	0.00694446	0.00476044	1.45879	0.145053	0.486408	0.378698
Vessel skeleton fractal dimension	Eosinophil count	2.87e-05	5.33e-05	0.539126	0.589964	0.343654	0.797391
Vessel complexity index	Eosinophil count	-0.00453559	0.00629447	-0.720567	0.471406	0.00628567	0.716508
FAZ perimeter	Eosinophil count	-0.0286116	0.0124439	-2.29925	0.0217717	0.456238	0.10323
Big vessel skeleton density	Eosinophil count	-0.00371895	0.00494298	-0.75237	0.452071	0.154877	0.702498
FAZ circularity index	Eosinophil count	-0.00306318	0.0103082	-0.29716	0.766428	0.0289092	0.889819
FAZ vertical diameter	Eosinophil count	-0.0254389	0.0115474	-2.203	0.0279053	0.293418	0.12218
FAZ eccentricity	Eosinophil count	0.00718615	0.0153709	0.467515	0.64027	0.486408	0.828134
Vessel skeleton density	Eosinophil count	0.00200345	0.00273592	0.732278	0.464234	0.548363	0.712289
Non-perfusion area	Eosinophil count	-0.0422459	0.0212677	-1.98639	0.0473626	0.317977	0.178091
Vessel density in 1mm circle	Eosinophil count	0.0395891	0.0153397	2.58083	0.0100498	0.0904218	0.0579725
FAZ orientation	Eosinophil count	0.205709	0.0746323	2.7563	0.00612614	0.0125554	0.0405075
FAZ minor axis diameter	Eosinophil count	-0.0317777	0.0112747	-2.8185	0.00495502	0.125908	0.034158
Vessel perimeter index	Eosinophil count	0.000519164	0.0030344	0.171093	0.864198	0.0018368	0.938713
Vessel skeleton density in 2mm circle	Eosinophil count	0.00428305	0.00530057	0.808037	0.419332	0.247809	0.680657
FAZ horizontal diameter	Eosinophil count	-0.0321716	0.011477	-2.80312	0.00519492	0.207022	0.0351879
Vessel density in 2mm circle	Eosinophil count	0.00770204	0.00528075	1.45851	0.145129	0.293418	0.378698
FAZ area	Eosinophil count	-0.0602913	0.0202463	-2.9779	0.00299819	0.270019	0.0226789
Big vessel density	Eosinophil count	0.000141936	0.00357378	0.039716	0.96833	0.398128	0.986664
Vessel density	Eosinophil count	0.00506631	0.00242035	2.09321	0.0366736	0.247809	0.148879
Vessel skeleton density in 1mm circle	Eosinophil count	0.0343009	0.0146435	2.3424	0.0194273	0.125908	0.0941811
Small vessel skeleton density	Eosinophil count	0.00391525	0.00361821	1.08209	0.279567	0.370394	0.544299
Vessel diameter index	Eosinophil count	0.0030755	0.00206939	1.48619	0.13766	0.00628567	0.368188
Optic disc area	Eosinophil count	0.0232376	0.013713	1.69457	0.0906053	0.840632	0.277676
Optic cup area	Eosinophil count	0.0374188	0.0473188	0.790781	0.429365	0.0273237	0.687551
Optic rim area	Eosinophil count	0.0269103	0.015799	1.70329	0.0889609	0.563331	0.274754
Area ratio of cup and disc	Eosinophil count	0.0152004	0.042031	0.361646	0.717736	0.00434355	0.871743
Square root of area ratio of cup and disc	Eosinophil count	0.0074749	0.0208005	0.359361	0.719444	0.00298528	0.871743
Vertical diameter ratio of cup and disc	Eosinophil count	0.00640049	0.0224304	0.285349	0.775469	0.00202626	0.895193
Optic cup volume	Eosinophil count	-0.0259567	0.060146	-0.431562	0.666219	0.012083	0.843467
Optic rim volume	Eosinophil count	-0.000783272	0.0302593	-0.0258853	0.979356	0.784689	0.990566
Disc horizontal diameter	Eosinophil count	0.00869774	0.00765066	1.13686	0.255988	0.72411	0.520544
Disc vertical diameter	Eosinophil count	0.0133023	0.00650948	2.04352	0.0413772	0.813345	0.162069
Center vessel density in the superficial layer	Eosinophil count	0.0697012	0.01754	3.97384	7.78e-05	0.123776	0.00122962
Superior vessel density in the superficial layer	Eosinophil count	-0.022392	0.0113307	-1.97622	0.0485083	0.978262	0.179962
Inferior vessel density in the superficial layer	Eosinophil count	-0.00710343	0.00921275	-0.771044	0.440932	0.0886484	0.694066
Nasal vessel density in the superficial layer	Eosinophil count	0.0042554	0.00276058	1.54149	0.123634	0.672349	0.346667
Temporal vessel density in the superficial layer	Eosinophil count	0.0181383	0.00863949	2.09947	0.0361204	0.00174387	0.147517
Center vessel density in the deep layer	Eosinophil count	0.027183	0.0172322	1.57745	0.115127	0.42379	0.331565
Superior vessel density in the deep layer	Eosinophil count	0.00434169	0.00371851	1.16759	0.243356	0.820532	0.507601
Inferior vessel density in the deep layer	Eosinophil count	-0.00310634	0.00718196	-0.432519	0.665492	0.111047	0.843467
Nasal vessel density in the deep layer	Eosinophil count	0.000705513	0.00335669	0.210181	0.833586	0.395118	0.92918
Temporal vessel density in the deep layer	Eosinophil count	-0.0103388	0.00524206	-1.97228	0.0489568	0.0422211	0.180114
Mean thickness of macular in the retina layer	Eosinophil count	0.00474924	0.00355098	1.33744	0.18151	0.987351	0.427464
Mean thickness of macular in the RNFL layer	Eosinophil count	0.00442591	0.00744917	0.594148	0.552604	0.000183119	0.772243
Mean thickness of macular in the GCL+ layer	Eosinophil count	0.00172628	0.00471878	0.365832	0.7146	0.504301	0.871743
Mean thickness of macular in the GCL++ layer	Eosinophil count	0.00480134	0.00439226	1.09314	0.274707	0.977623	0.539425
Mean thickness of macular in the choroid layer	Eosinophil count	0.0113635	0.0166973	0.68056	0.496374	0.329918	0.731023
Mean thickness of optic disc in the retina layer	Eosinophil count	-0.000945484	0.00312683	-0.302378	0.762454	0.815018	0.888449
Mean thickness of optic disc in the RNFL layer	Eosinophil count	-0.000544502	0.00636758	-0.0855117	0.931879	0.786583	0.969096
Mean thickness of optic disc in the GCL+ layer	Eosinophil count	0.00215969	0.00620764	0.347907	0.728014	0.471696	0.873666
Mean thickness of optic disc in the GCL++ layer	Eosinophil count	0.000266388	0.00462083	0.0576493	0.954044	0.566555	0.980784
Mean thickness of optic disc in the choroid layer	Eosinophil count	0.00336333	0.019522	0.172285	0.863263	0.756987	0.938713
FAZ major axis diameter	Eosinophil ratio	-0.0282623	0.011101	-2.54592	0.0111027	0.398128	0.0622009
Small vessel density	Eosinophil ratio	0.00737061	0.00491297	1.50024	0.133984	0.456238	0.361758
Vessel skeleton fractal dimension	Eosinophil ratio	6.13e-05	5.5e-05	1.11456	0.265405	0.317977	0.529921
Vessel complexity index	Eosinophil ratio	-0.00318669	0.00649793	-0.490417	0.623986	0.00628567	0.816854
FAZ perimeter	Eosinophil ratio	-0.0329715	0.0128323	-2.56942	0.0103837	0.398128	0.0597217
Big vessel skeleton density	Eosinophil ratio	-0.00179601	0.00510332	-0.35193	0.724992	0.154877	0.873023
FAZ circularity index	Eosinophil ratio	0.00273995	0.0106395	0.257526	0.796845	0.0251242	0.906641
FAZ vertical diameter	Eosinophil ratio	-0.0290886	0.0119094	-2.44249	0.0148217	0.293418	0.0768356
FAZ eccentricity	Eosinophil ratio	0.00604373	0.0158656	0.380934	0.703363	0.456238	0.864681
Vessel skeleton density	Eosinophil ratio	0.00350116	0.00282188	1.24072	0.215107	0.611509	0.472754
Non-perfusion area	Eosinophil ratio	-0.0508592	0.0219296	-2.3192	0.0206585	0.247809	0.0986735
Vessel density in 1mm circle	Eosinophil ratio	0.0434691	0.015823	2.74721	0.0061582	0.101247	0.0405815
FAZ orientation	Eosinophil ratio	0.234467	0.0772973	3.03331	0.00258416	0.028294	0.0204212
FAZ minor axis diameter	Eosinophil ratio	-0.0331547	0.0116355	-2.84944	0.00450262	0.125908	0.0315996
Vessel perimeter index	Eosinophil ratio	0.00140164	0.00313152	0.447592	0.65458	0.00152406	0.836074
Vessel skeleton density in 2mm circle	Eosinophil ratio	0.0067167	0.00546767	1.22844	0.219677	0.247809	0.477062
FAZ horizontal diameter	Eosinophil ratio	-0.0340762	0.0118424	-2.87748	0.00412542	0.207022	0.0294846
Vessel density in 2mm circle	Eosinophil ratio	0.00990138	0.00544604	1.81809	0.0694594	0.293418	0.228863
FAZ area	Eosinophil ratio	-0.0632055	0.0208927	-3.02524	0.00257131	0.343654	0.0204044
Big vessel density	Eosinophil ratio	0.000987291	0.00368842	0.267673	0.789026	0.426775	0.90387
Vessel density	Eosinophil ratio	0.00559731	0.00249702	2.2416	0.0252863	0.270019	0.115663
Vessel skeleton density in 1mm circle	Eosinophil ratio	0.0382587	0.0151045	2.53294	0.0115187	0.139834	0.0641615
Small vessel skeleton density	Eosinophil ratio	0.00439502	0.00373391	1.17706	0.239556	0.398128	0.503455
Vessel diameter index	Eosinophil ratio	0.0021093	0.00213767	0.986729	0.324101	0.00531588	0.591374
Optic disc area	Eosinophil ratio	0.031048	0.0142622	2.17695	0.0298202	0.840632	0.129399
Optic cup area	Eosinophil ratio	0.0256128	0.0495456	0.516953	0.605368	0.0273237	0.807157
Optic rim area	Eosinophil ratio	0.0333747	0.0164394	2.03017	0.0427198	0.563331	0.165274
Area ratio of cup and disc	Eosinophil ratio	-0.004831	0.0440008	-0.109793	0.912608	0.00434355	0.958781
Square root of area ratio of cup and disc	Eosinophil ratio	-0.00234799	0.0217753	-0.107828	0.914166	0.00360656	0.958781
Vertical diameter ratio of cup and disc	Eosinophil ratio	-0.00356391	0.0234804	-0.151782	0.879407	0.00202626	0.947128
Optic cup volume	Eosinophil ratio	-0.0113529	0.0629973	-0.180212	0.857048	0.0101444	0.938362
Optic rim volume	Eosinophil ratio	-0.00581305	0.0315125	-0.184468	0.8537	0.813345	0.936531
Disc horizontal diameter	Eosinophil ratio	0.0125437	0.0079609	1.57566	0.11556	0.72411	0.331828
Disc vertical diameter	Eosinophil ratio	0.0173143	0.00676778	2.55834	0.0107282	0.840632	0.0610226
Center vessel density in the superficial layer	Eosinophil ratio	0.0584885	0.0181318	3.22575	0.00131277	0.152515	0.0120334
Superior vessel density in the superficial layer	Eosinophil ratio	-0.0114733	0.011694	-0.981123	0.326859	0.978262	0.592184
Inferior vessel density in the superficial layer	Eosinophil ratio	-0.00241099	0.0094924	-0.253991	0.799574	0.0699944	0.908248
Nasal vessel density in the superficial layer	Eosinophil ratio	0.00355556	0.00284493	1.24979	0.21178	0.577267	0.468907
Temporal vessel density in the superficial layer	Eosinophil ratio	0.00778204	0.00892079	0.872349	0.383306	0.000152064	0.648053
Center vessel density in the deep layer	Eosinophil ratio	0.0370542	0.0177259	2.09039	0.0369297	0.453297	0.149254
Superior vessel density in the deep layer	Eosinophil ratio	0.00274953	0.00383222	0.717477	0.47331	0.763967	0.718023
Inferior vessel density in the deep layer	Eosinophil ratio	-0.00287427	0.00739745	-0.388549	0.697724	0.111047	0.862889
Nasal vessel density in the deep layer	Eosinophil ratio	-0.00140601	0.00345704	-0.406709	0.684341	0.42379	0.853498
Temporal vessel density in the deep layer	Eosinophil ratio	-0.0103433	0.00540003	-1.91541	0.0558325	0.0369542	0.196628
Mean thickness of macular in the retina layer	Eosinophil ratio	0.00310885	0.00366441	0.848391	0.396508	0.977623	0.660132
Mean thickness of macular in the RNFL layer	Eosinophil ratio	0.0036358	0.007682	0.473288	0.636154	0.000183119	0.827068
Mean thickness of macular in the GCL+ layer	Eosinophil ratio	0.000910373	0.00486617	0.187082	0.85165	0.473202	0.936497
Mean thickness of macular in the GCL++ layer	Eosinophil ratio	0.00392112	0.00453056	0.865483	0.387068	0.977623	0.651387
Mean thickness of macular in the choroid layer	Eosinophil ratio	0.00801009	0.0172206	0.465146	0.641971	0.329918	0.82923
Mean thickness of optic disc in the retina layer	Eosinophil ratio	-0.00354981	0.00323273	-1.09808	0.272545	0.867582	0.536865
Mean thickness of optic disc in the RNFL layer	Eosinophil ratio	-0.00371777	0.006587	-0.564409	0.572656	0.786583	0.78508
Mean thickness of optic disc in the GCL+ layer	Eosinophil ratio	-0.00136821	0.00642333	-0.213007	0.831383	0.471696	0.928235
Mean thickness of optic disc in the GCL++ layer	Eosinophil ratio	-0.00249632	0.00478021	-0.52222	0.601682	0.63114	0.805003
Mean thickness of optic disc in the choroid layer	Eosinophil ratio	-0.00524197	0.0201986	-0.259522	0.795309	0.786583	0.906641
FAZ major axis diameter	Hematocrit	0.0048136	0.00393557	1.2231	0.221685	0.207022	0.477777
Small vessel density	Hematocrit	-0.00433301	0.00173115	-2.50296	0.0125326	0.579865	0.0674886
Vessel skeleton fractal dimension	Hematocrit	-1.13e-05	1.94e-05	-0.579865	0.562184	0.317977	0.776198
Vessel complexity index	Hematocrit	0.00451933	0.00229018	1.97336	0.0488309	0.00871677	0.180114
FAZ perimeter	Hematocrit	0.00352181	0.0045525	0.773598	0.439418	0.370394	0.692805
Big vessel skeleton density	Hematocrit	0.00314028	0.00179955	1.74504	0.0813978	0.125908	0.260259
FAZ circularity index	Hematocrit	0.00239843	0.00375833	0.638164	0.523566	0.0331738	0.748392
FAZ vertical diameter	Hematocrit	0.00310286	0.00422344	0.734676	0.462772	0.270019	0.712289
FAZ eccentricity	Hematocrit	0.00375793	0.00560454	0.670516	0.50274	0.486408	0.734641
Vessel skeleton density	Hematocrit	-0.000930943	0.000997496	-0.933279	0.350983	0.517161	0.615611
Non-perfusion area	Hematocrit	0.0040135	0.00777528	0.516187	0.60588	0.270019	0.807286
Vessel density in 1mm circle	Hematocrit	-0.014617	0.00559337	-2.61326	0.0091524	0.0904218	0.0542447
FAZ orientation	Hematocrit	-0.0364793	0.0290739	-1.25471	0.210351	0.00192543	0.466807
FAZ minor axis diameter	Hematocrit	0.00423108	0.0041309	1.02425	0.306055	0.125908	0.572722
Vessel perimeter index	Hematocrit	0.00157068	0.00110507	1.42134	0.155644	0.0018368	0.392011
Vessel skeleton density in 2mm circle	Hematocrit	-0.000683152	0.00193369	-0.353289	0.723973	0.226808	0.873023
FAZ horizontal diameter	Hematocrit	0.00490121	0.00420391	1.16587	0.244047	0.270019	0.508496
Vessel density in 2mm circle	Hematocrit	-0.000317453	0.00192853	-0.164609	0.869297	0.317977	0.939885
FAZ area	Hematocrit	0.00944084	0.00741972	1.2724	0.203636	0.247809	0.459587
Big vessel density	Hematocrit	0.00180752	0.00130156	1.38873	0.165336	0.579865	0.407885
Vessel density	Hematocrit	-0.000984654	0.000884534	-1.11319	0.265992	0.293418	0.529921
Vessel skeleton density in 1mm circle	Hematocrit	-0.014229	0.00533426	-2.66747	0.00781138	0.188447	0.0485997
Small vessel skeleton density	Hematocrit	-0.00330374	0.00131487	-2.51259	0.0121987	0.398128	0.0664107
Vessel diameter index	Hematocrit	-5.71e-05	0.000755791	-0.0755103	0.939829	0.00741217	0.971322
Optic disc area	Hematocrit	-0.000106359	0.00488809	-0.0217587	0.982647	0.840632	0.99183
Optic cup area	Hematocrit	0.0360247	0.0169126	2.13006	0.0335489	0.0273237	0.139955
Optic rim area	Hematocrit	-0.014144	0.00560618	-2.52293	0.0118601	0.53115	0.0649464
Area ratio of cup and disc	Hematocrit	0.0336183	0.0150112	2.23955	0.0254641	0.00202626	0.11593
Square root of area ratio of cup and disc	Hematocrit	0.0164681	0.00742941	2.21661	0.0270014	0.00246331	0.119842
Vertical diameter ratio of cup and disc	Hematocrit	0.0189015	0.00800714	2.36058	0.0185464	0.00202626	0.0908168
Optic cup volume	Hematocrit	0.0444962	0.0215869	2.06126	0.0397179	0.0321279	0.157575
Optic rim volume	Hematocrit	-0.0393182	0.0106601	-3.68834	0.000243342	0.69261	0.0030624
Disc horizontal diameter	Hematocrit	0.000189763	0.00272403	0.0696626	0.944482	0.72411	0.974561
Disc vertical diameter	Hematocrit	-0.000262462	0.0023225	-0.113009	0.910056	0.840632	0.958781
Center vessel density in the superficial layer	Hematocrit	-0.0122026	0.00643145	-1.89734	0.0581799	0.0788794	0.201742
Superior vessel density in the superficial layer	Hematocrit	-0.00497535	0.00412734	-1.20546	0.228417	0.966242	0.487959
Inferior vessel density in the superficial layer	Hematocrit	-0.00315973	0.00334951	-0.943339	0.345821	0.0369542	0.610606
Nasal vessel density in the superficial layer	Hematocrit	-0.000933874	0.00100492	-0.929299	0.353043	0.672349	0.618302
Temporal vessel density in the superficial layer	Hematocrit	0.00139638	0.00315083	0.44318	0.657767	7.77e-05	0.838491
Center vessel density in the deep layer	Hematocrit	-0.0120306	0.00626128	-1.92144	0.0550681	0.483527	0.195351
Superior vessel density in the deep layer	Hematocrit	-0.00395979	0.00134549	-2.943	0.00335415	0.915841	0.0248873
Inferior vessel density in the deep layer	Hematocrit	-0.00361089	0.0026086	-1.38423	0.166715	0.0699944	0.408317
Nasal vessel density in the deep layer	Hematocrit	-0.00126946	0.00121978	-1.04072	0.29835	0.367374	0.564898
Temporal vessel density in the deep layer	Hematocrit	-0.00303227	0.00190805	-1.5892	0.11245	0.0243728	0.327251
Mean thickness of macular in the retina layer	Hematocrit	-0.000534173	0.00127483	-0.419016	0.675332	0.950355	0.847758
Mean thickness of macular in the RNFL layer	Hematocrit	-0.00993761	0.00264558	-3.75631	0.000186678	0.000532737	0.00245204
Mean thickness of macular in the GCL+ layer	Hematocrit	0.00233982	0.00169001	1.3845	0.166643	0.535924	0.408317
Mean thickness of macular in the GCL++ layer	Hematocrit	-0.00264838	0.00157323	-1.68341	0.0927389	0.977623	0.281694
Mean thickness of macular in the choroid layer	Hematocrit	-0.00350845	0.00598811	-0.585902	0.558129	0.329918	0.775198
Mean thickness of optic disc in the retina layer	Hematocrit	-0.00185828	0.00110138	-1.68723	0.0920041	0.786583	0.280779
Mean thickness of optic disc in the RNFL layer	Hematocrit	-0.00204394	0.00224597	-0.910049	0.363109	0.786583	0.627675
Mean thickness of optic disc in the GCL+ layer	Hematocrit	-0.000303716	0.00219099	-0.13862	0.88979	0.471696	0.950413
Mean thickness of optic disc in the GCL++ layer	Hematocrit	-0.00108734	0.0016303	-0.66696	0.505017	0.502832	0.734641
Mean thickness of optic disc in the choroid layer	Hematocrit	-0.00704417	0.00688481	-1.02315	0.306591	0.756987	0.572722
FAZ major axis diameter	Hemoglobin	-0.343229	0.081768	-4.1976	3.03e-05	0.611509	0.00062663
Small vessel density	Hemoglobin	0.058419	0.0364521	1.60262	0.109449	0.343654	0.320918
Vessel skeleton fractal dimension	Hemoglobin	0.000319951	0.000408268	0.78368	0.433481	0.293418	0.689033
Vessel complexity index	Hemoglobin	0.0438675	0.0482029	0.91006	0.363091	0.00741217	0.627675
FAZ perimeter	Hemoglobin	-0.367238	0.094691	-3.87828	0.000114665	0.705553	0.00167601
Big vessel skeleton density	Hemoglobin	-0.0163267	0.037871	-0.431112	0.666514	0.154877	0.843467
FAZ circularity index	Hemoglobin	0.0257614	0.0789555	0.326277	0.744308	0.0251242	0.881284
FAZ vertical diameter	Hemoglobin	-0.352687	0.0877782	-4.01793	6.48e-05	0.548363	0.00110501
FAZ eccentricity	Hemoglobin	0.127366	0.117659	1.0825	0.279385	0.517161	0.544299
Vessel skeleton density	Hemoglobin	0.0200727	0.0209505	0.958097	0.33833	0.517161	0.606188
Non-perfusion area	Hemoglobin	-0.684483	0.161369	-4.24172	2.5e-05	0.0715326	0.000528261
Vessel density in 1mm circle	Hemoglobin	0.366622	0.117248	3.12689	0.0018366	0.0493145	0.015939
FAZ orientation	Hemoglobin	1.12602	0.579584	1.9428	0.0527745	0.00646297	0.189287
FAZ minor axis diameter	Hemoglobin	-0.352103	0.0858459	-4.10157	4.56e-05	0.125908	0.000835738
Vessel perimeter index	Hemoglobin	0.0401526	0.0231953	1.73106	0.0838619	0.0022077	0.26414
Vessel skeleton density in 2mm circle	Hemoglobin	0.104927	0.0404327	2.5951	0.00964583	0.247809	0.0559746
FAZ horizontal diameter	Hemoglobin	-0.378833	0.0872638	-4.34124	1.62e-05	0.486408	0.000384059
Vessel density in 2mm circle	Hemoglobin	0.113502	0.0402893	2.81718	0.00497525	0.270019	0.0341763
FAZ area	Hemoglobin	-0.708821	0.153799	-4.60874	4.78e-06	0.317977	0.000149876
Big vessel density	Hemoglobin	-0.000646147	0.0273737	-0.0236047	0.981174	0.398128	0.991715
Vessel density	Hemoglobin	0.0315139	0.0185578	1.69815	0.0899044	0.317977	0.276105
Vessel skeleton density in 1mm circle	Hemoglobin	0.387199	0.11167	3.46736	0.000556298	0.125908	0.00607552
Small vessel skeleton density	Hemoglobin	0.0293761	0.0277149	1.05994	0.289522	0.247809	0.554513
Vessel diameter index	Hemoglobin	0.0114916	0.0158689	0.724161	0.469199	0.00377113	0.715197
Optic disc area	Hemoglobin	-0.119881	0.103529	-1.15795	0.247281	0.866345	0.51036
Optic cup area	Hemoglobin	1.40933	0.353075	3.99158	7.33e-05	0.082085	0.00121791
Optic rim area	Hemoglobin	-0.463014	0.118096	-3.92064	9.71e-05	0.62823	0.00145202
Area ratio of cup and disc	Hemoglobin	1.46367	0.312054	4.69045	3.34e-06	0.00744658	0.000106761
Square root of area ratio of cup and disc	Hemoglobin	0.727978	0.154404	4.71477	2.97e-06	0.00624133	0.000103101
Vertical diameter ratio of cup and disc	Hemoglobin	0.812228	0.166291	4.88438	1.31e-06	0.00624133	4.89738e-05
Optic cup volume	Hemoglobin	1.34495	0.448418	2.99932	0.00282047	0.0755967	0.0216719
Optic rim volume	Hemoglobin	-1.11318	0.224257	-4.96385	8.7e-07	0.754873	3.45159e-05
Disc horizontal diameter	Hemoglobin	-0.0268615	0.0577413	-0.465205	0.641931	0.72411	0.82923
Disc vertical diameter	Hemoglobin	-0.0876972	0.0491254	-1.78517	0.0746696	0.866345	0.242333
Center vessel density in the superficial layer	Hemoglobin	0.404122	0.134905	2.99562	0.00283214	0.0788794	0.0216759
Superior vessel density in the superficial layer	Hemoglobin	-0.0544815	0.0869557	-0.626543	0.531156	0.978262	0.757014
Inferior vessel density in the superficial layer	Hemoglobin	-0.089097	0.0704826	-1.2641	0.2066	0.0243728	0.461999
Nasal vessel density in the superficial layer	Hemoglobin	-0.0457551	0.0211009	-2.1684	0.0304525	0.640789	0.131223
Temporal vessel density in the superficial layer	Hemoglobin	0.0182613	0.0663395	0.27527	0.783187	0.000290406	0.899857
Center vessel density in the deep layer	Hemoglobin	0.27026	0.131772	2.05097	0.0406278	0.453297	0.159556
Superior vessel density in the deep layer	Hemoglobin	-0.017382	0.0284877	-0.610159	0.541948	0.820532	0.766215
Inferior vessel density in the deep layer	Hemoglobin	-0.107678	0.0548455	-1.9633	0.0499925	0.0788794	0.182526
Nasal vessel density in the deep layer	Hemoglobin	-0.0851332	0.0255041	-3.33802	0.000886808	0.340642	0.00870684
Temporal vessel density in the deep layer	Hemoglobin	-0.0962326	0.0400809	-2.40096	0.0166027	0.00251995	0.0838327
Mean thickness of macular in the retina layer	Hemoglobin	0.0619889	0.0269418	2.30084	0.0216914	0.994358	0.1031
Mean thickness of macular in the RNFL layer	Hemoglobin	-0.201526	0.0561615	-3.58833	0.000355831	0.000350499	0.00432335
Mean thickness of macular in the GCL+ layer	Hemoglobin	0.0654824	0.0358093	1.82864	0.0678754	0.535924	0.225942
Mean thickness of macular in the GCL++ layer	Hemoglobin	-0.0319517	0.0334138	-0.956242	0.339278	0.977623	0.606381
Mean thickness of macular in the choroid layer	Hemoglobin	0.157416	0.126902	1.24046	0.21522	0.304363	0.472754
Mean thickness of optic disc in the retina layer	Hemoglobin	0.00389046	0.0233703	0.16647	0.867835	0.867582	0.939762
Mean thickness of optic disc in the RNFL layer	Hemoglobin	-0.158563	0.0472123	-3.3585	0.000825984	0.786583	0.00819241
Mean thickness of optic disc in the GCL+ layer	Hemoglobin	0.0880546	0.0462794	1.90268	0.0574918	0.471696	0.201014
Mean thickness of optic disc in the GCL++ layer	Hemoglobin	-0.0830447	0.0343926	-2.41461	0.0160069	0.566555	0.081673
Mean thickness of optic disc in the choroid layer	Hemoglobin	0.119793	0.145836	0.821422	0.411685	0.815018	0.675372
FAZ major axis diameter	Lymphocyte count	0.0262443	0.0328933	0.797863	0.425209	0.293418	0.683711
Small vessel density	Lymphocyte count	0.00289671	0.0145217	0.199474	0.841947	0.426775	0.931557
Vessel skeleton fractal dimension	Lymphocyte count	-0.000101603	0.00016239	-0.625674	0.531724	0.293418	0.757269
Vessel complexity index	Lymphocyte count	-0.00161481	0.0191807	-0.0841896	0.932929	0.00741217	0.969096
FAZ perimeter	Lymphocyte count	0.0505391	0.0379969	1.33008	0.183905	0.293418	0.431256
Big vessel skeleton density	Lymphocyte count	-0.0260841	0.015032	-1.73524	0.08312	0.154877	0.263168
FAZ circularity index	Lymphocyte count	-0.0669527	0.0313046	-2.13875	0.0327864	0.0289092	0.13766
FAZ vertical diameter	Lymphocyte count	0.0201409	0.0352837	0.570827	0.568292	0.343654	0.782408
FAZ eccentricity	Lymphocyte count	-0.015465	0.0468259	-0.330267	0.741293	0.486408	0.880923
Vessel skeleton density	Lymphocyte count	-0.00823611	0.00833153	-0.988547	0.323211	0.579865	0.591084
Non-perfusion area	Lymphocyte count	0.0725643	0.0649038	1.11803	0.263921	0.247809	0.528931
Vessel density in 1mm circle	Lymphocyte count	-0.00740084	0.0469384	-0.157671	0.874759	0.0904218	0.943327
FAZ orientation	Lymphocyte count	-0.0479317	0.235516	-0.203518	0.838839	0.00114376	0.931385
FAZ minor axis diameter	Lymphocyte count	0.0204726	0.034522	0.59303	0.553344	0.125908	0.772243
Vessel perimeter index	Lymphocyte count	-0.00700617	0.00923984	-0.758257	0.448541	0.0018368	0.700936
Vessel skeleton density in 2mm circle	Lymphocyte count	-0.0174606	0.0161407	-1.08177	0.279709	0.270019	0.544299
FAZ horizontal diameter	Lymphocyte count	0.0411687	0.0351151	1.17239	0.24142	0.343654	0.505734
Vessel density in 2mm circle	Lymphocyte count	-0.0243541	0.0160842	-1.51416	0.130417	0.247809	0.356301
FAZ area	Lymphocyte count	0.0340945	0.062033	0.549618	0.582749	0.370394	0.794959
Big vessel density	Lymphocyte count	-0.0197999	0.0108617	-1.82292	0.0687239	0.579865	0.227597
Vessel density	Lymphocyte count	-0.00773832	0.00738927	-1.04724	0.295336	0.343654	0.561774
Vessel skeleton density in 1mm circle	Lymphocyte count	0.00627423	0.0447727	0.140135	0.888592	0.154877	0.949655
Small vessel skeleton density	Lymphocyte count	-0.000570274	0.0110305	-0.0517	0.958782	0.343654	0.983574
Vessel diameter index	Lymphocyte count	0.000491242	0.00631316	0.0778124	0.937999	0.00741217	0.971322
Optic disc area	Lymphocyte count	-0.081496	0.0414899	-1.96424	0.0499009	0.840632	0.182526
Optic cup area	Lymphocyte count	-0.22709	0.14342	-1.58339	0.113827	0.0366534	0.329286
Optic rim area	Lymphocyte count	0.017355	0.0479304	0.362087	0.717397	0.563331	0.871743
Area ratio of cup and disc	Lymphocyte count	-0.170634	0.127415	-1.3392	0.180984	0.00521482	0.427464
Square root of area ratio of cup and disc	Lymphocyte count	-0.0852579	0.063054	-1.35214	0.176809	0.00521482	0.423297
Vertical diameter ratio of cup and disc	Lymphocyte count	-0.10576	0.0679605	-1.5562	0.120156	0.00166156	0.340857
Optic cup volume	Lymphocyte count	-0.420796	0.182627	-2.30413	0.0215636	0.0373685	0.102744
Optic rim volume	Lymphocyte count	0.205417	0.0912853	2.25028	0.0247431	0.890286	0.114217
Disc horizontal diameter	Lymphocyte count	-0.0477007	0.023115	-2.06363	0.0394238	0.72411	0.156728
Disc vertical diameter	Lymphocyte count	-0.0415337	0.0197052	-2.10775	0.0354102	0.754873	0.145227
Center vessel density in the superficial layer	Lymphocyte count	0.162918	0.0542341	3.00397	0.00275643	0.111047	0.0214237
Superior vessel density in the superficial layer	Lymphocyte count	-0.0728939	0.0348636	-2.09083	0.0368906	0.994521	0.149254
Inferior vessel density in the superficial layer	Lymphocyte count	-0.0418241	0.0283249	-1.47658	0.140222	0.0369542	0.372807
Nasal vessel density in the superficial layer	Lymphocyte count	0.0113847	0.00850016	1.33935	0.180875	0.763967	0.427464
Temporal vessel density in the superficial layer	Lymphocyte count	0.0892431	0.0264655	3.37205	0.00078565	0.000234714	0.00792115
Center vessel density in the deep layer	Lymphocyte count	-0.0312155	0.053117	-0.587675	0.556933	0.453297	0.775002
Superior vessel density in the deep layer	Lymphocyte count	0.0268408	0.0114125	2.35188	0.018945	0.894703	0.0920726
Inferior vessel density in the deep layer	Lymphocyte count	0.0268189	0.0220857	1.21431	0.225024	0.152515	0.483365
Nasal vessel density in the deep layer	Lymphocyte count	-0.000783395	0.0103318	-0.0758236	0.93958	0.395118	0.971322
Temporal vessel density in the deep layer	Lymphocyte count	0.00351456	0.0161771	0.217255	0.828071	0.0322555	0.926753
Mean thickness of macular in the retina layer	Lymphocyte count	0.00678324	0.0107467	0.631195	0.528117	0.977623	0.754342
Mean thickness of macular in the RNFL layer	Lymphocyte count	0.0348368	0.0224893	1.54904	0.121821	7.41e-05	0.343716
Mean thickness of macular in the GCL+ layer	Lymphocyte count	-0.0126858	0.0142602	-0.889597	0.373986	0.41312	0.640554
Mean thickness of macular in the GCL++ layer	Lymphocyte count	0.00626209	0.0132888	0.471232	0.637621	0.977623	0.827068
Mean thickness of macular in the choroid layer	Lymphocyte count	0.0089739	0.0504982	0.177707	0.859004	0.356608	0.938466
Mean thickness of optic disc in the retina layer	Lymphocyte count	0.00971465	0.00938348	1.03529	0.300889	0.815018	0.568442
Mean thickness of optic disc in the RNFL layer	Lymphocyte count	0.0280774	0.0190929	1.47057	0.141856	0.786583	0.373669
Mean thickness of optic disc in the GCL+ layer	Lymphocyte count	-0.00273166	0.0186432	-0.146523	0.88355	0.471696	0.947915
Mean thickness of optic disc in the GCL++ layer	Lymphocyte count	0.0142482	0.0138662	1.02755	0.304517	0.598826	0.572722
Mean thickness of optic disc in the choroid layer	Lymphocyte count	0.0649993	0.0585753	1.10967	0.267521	0.756987	0.532185
FAZ major axis diameter	Lymphocyte ratio	0.0289788	0.0378693	0.765232	0.44438	0.247809	0.696673
Small vessel density	Lymphocyte ratio	0.00328737	0.016718	0.196637	0.844166	0.426775	0.931603
Vessel skeleton fractal dimension	Lymphocyte ratio	0.000177917	0.000186884	0.952022	0.3414	0.343654	0.608007
Vessel complexity index	Lymphocyte ratio	0.0170312	0.0220727	0.771597	0.440602	0.00871677	0.694066
FAZ perimeter	Lymphocyte ratio	0.044215	0.0437659	1.01026	0.312703	0.343654	0.577847
Big vessel skeleton density	Lymphocyte ratio	-0.0103711	0.0173368	-0.598213	0.549883	0.154877	0.770708
FAZ circularity index	Lymphocyte ratio	-0.0152219	0.0361472	-0.421109	0.673799	0.0251242	0.847261
FAZ vertical diameter	Lymphocyte ratio	0.0126415	0.0406264	0.311165	0.755764	0.293418	0.887201
FAZ eccentricity	Lymphocyte ratio	-0.0378443	0.0538936	-0.702203	0.482776	0.486408	0.724166
Vessel skeleton density	Lymphocyte ratio	0.0024738	0.00959755	0.257753	0.79667	0.486408	0.906641
Non-perfusion area	Lymphocyte ratio	0.0381528	0.0747702	0.510268	0.610018	0.293418	0.809408
Vessel density in 1mm circle	Lymphocyte ratio	-0.0206247	0.0540328	-0.381707	0.702789	0.0904218	0.864681
FAZ orientation	Lymphocyte ratio	0.117023	0.28121	0.41614	0.677541	0.00247875	0.848672
FAZ minor axis diameter	Lymphocyte ratio	0.0448516	0.0397181	1.12925	0.259163	0.188447	0.522627
Vessel perimeter index	Lymphocyte ratio	0.000189956	0.0106414	0.0178506	0.985763	0.0018368	0.992802
Vessel skeleton density in 2mm circle	Lymphocyte ratio	0.00143635	0.0185966	0.0772376	0.938456	0.226808	0.971322
FAZ horizontal diameter	Lymphocyte ratio	0.0650876	0.0403922	1.61139	0.107526	0.317977	0.316798
Vessel density in 2mm circle	Lymphocyte ratio	-0.0111073	0.0185412	-0.599063	0.549316	0.270019	0.77047
FAZ area	Lymphocyte ratio	0.0731969	0.0713783	1.02548	0.305476	0.370394	0.572722
Big vessel density	Lymphocyte ratio	-0.0160364	0.0125187	-1.28099	0.200603	0.548363	0.456642
Vessel density	Lymphocyte ratio	-0.00846246	0.00850744	-0.994712	0.320205	0.270019	0.587535
Vessel skeleton density in 1mm circle	Lymphocyte ratio	0.00156178	0.0515448	0.0302994	0.975837	0.139834	0.988685
Small vessel skeleton density	Lymphocyte ratio	0.00163156	0.0126986	0.128484	0.897801	0.343654	0.95373
Vessel diameter index	Lymphocyte ratio	-0.0109491	0.00725671	-1.50883	0.131774	0.00377113	0.357278
Optic disc area	Lymphocyte ratio	-0.0429923	0.0480183	-0.895331	0.37092	0.840632	0.636425
Optic cup area	Lymphocyte ratio	-0.511009	0.165362	-3.09025	0.00208694	0.082085	0.0177162
Optic rim area	Lymphocyte ratio	0.0723835	0.0552879	1.30921	0.190896	0.62823	0.444432
Area ratio of cup and disc	Lymphocyte ratio	-0.493239	0.146626	-3.36392	0.000814448	0.00885686	0.00816127
Square root of area ratio of cup and disc	Lymphocyte ratio	-0.243962	0.0725637	-3.36204	0.000819915	0.00885686	0.00817392
Vertical diameter ratio of cup and disc	Lymphocyte ratio	-0.275326	0.0781804	-3.52167	0.000459424	0.00202626	0.00525365
Optic cup volume	Lymphocyte ratio	-0.39185	0.212687	-1.84238	0.0659241	0.0235078	0.220959
Optic rim volume	Lymphocyte ratio	0.224209	0.105459	2.12604	0.0338519	0.813345	0.140917
Disc horizontal diameter	Lymphocyte ratio	-0.0280729	0.026754	-1.0493	0.294407	0.72411	0.561104
Disc vertical diameter	Lymphocyte ratio	-0.0224598	0.0228126	-0.984536	0.325195	0.866345	0.591374
Center vessel density in the superficial layer	Lymphocyte ratio	0.00668223	0.0621118	0.107584	0.914355	0.123776	0.958781
Superior vessel density in the superficial layer	Lymphocyte ratio	0.041227	0.039772	1.03658	0.300275	0.966242	0.567836
Inferior vessel density in the superficial layer	Lymphocyte ratio	0.00556427	0.0322874	0.172335	0.863222	0.0481064	0.938713
Nasal vessel density in the superficial layer	Lymphocyte ratio	0.00352353	0.00968603	0.363775	0.716132	0.734132	0.871743
Temporal vessel density in the superficial layer	Lymphocyte ratio	-0.0151009	0.0303531	-0.497505	0.618983	0.000189182	0.815246
Center vessel density in the deep layer	Lymphocyte ratio	0.0318265	0.0604611	0.526396	0.598774	0.514358	0.802709
Superior vessel density in the deep layer	Lymphocyte ratio	0.0100321	0.0130339	0.769692	0.441733	0.820532	0.694203
Inferior vessel density in the deep layer	Lymphocyte ratio	0.0334833	0.025133	1.33225	0.183197	0.0886484	0.430116
Nasal vessel density in the deep layer	Lymphocyte ratio	-0.0263319	0.0117191	-2.24691	0.0249453	0.672349	0.114372
Temporal vessel density in the deep layer	Lymphocyte ratio	0.0117945	0.0184084	0.640716	0.521909	0.0210993	0.747077
Mean thickness of macular in the retina layer	Lymphocyte ratio	-0.0131573	0.0124114	-1.0601	0.28946	0.950355	0.554513
Mean thickness of macular in the RNFL layer	Lymphocyte ratio	0.0336355	0.0259997	1.29369	0.196197	0.000183119	0.451182
Mean thickness of macular in the GCL+ layer	Lymphocyte ratio	-0.0220489	0.0164659	-1.33906	0.180981	0.41312	0.427464
Mean thickness of macular in the GCL++ layer	Lymphocyte ratio	-0.00217607	0.0153573	-0.141696	0.887361	0.977623	0.949383
Mean thickness of macular in the choroid layer	Lymphocyte ratio	-0.0455933	0.0583266	-0.78169	0.434659	0.356608	0.689735
Mean thickness of optic disc in the retina layer	Lymphocyte ratio	-0.0139675	0.0108697	-1.28499	0.19922	0.891316	0.455507
Mean thickness of optic disc in the RNFL layer	Lymphocyte ratio	0.00786814	0.0221581	0.35509	0.722629	0.786583	0.872641
Mean thickness of optic disc in the GCL+ layer	Lymphocyte ratio	-0.0427222	0.021545	-1.98293	0.0477651	0.471696	0.178225
Mean thickness of optic disc in the GCL++ layer	Lymphocyte ratio	-0.00774726	0.0160785	-0.48184	0.63007	0.598826	0.822603
Mean thickness of optic disc in the choroid layer	Lymphocyte ratio	-0.00915941	0.0679395	-0.134817	0.892795	0.756987	0.953099
FAZ major axis diameter	Mean corpuscular hemoglobin	-0.0387565	0.113601	-0.341163	0.733079	0.188447	0.875372
Small vessel density	Mean corpuscular hemoglobin	-0.0610939	0.0500855	-1.21979	0.222936	0.370394	0.479411
Vessel skeleton fractal dimension	Mean corpuscular hemoglobin	-0.000527217	0.000560447	-0.940709	0.347164	0.343654	0.61242
Vessel complexity index	Mean corpuscular hemoglobin	-0.0426708	0.0662011	-0.644562	0.519413	0.00628567	0.745155
FAZ perimeter	Mean corpuscular hemoglobin	-0.0562224	0.131323	-0.428123	0.668688	0.398128	0.84411
Big vessel skeleton density	Mean corpuscular hemoglobin	0.0918851	0.0518924	1.77069	0.0770292	0.154877	0.248745
FAZ circularity index	Mean corpuscular hemoglobin	0.0218135	0.108411	0.201212	0.840589	0.0217754	0.931557
FAZ vertical diameter	Mean corpuscular hemoglobin	0.0471397	0.121829	0.386934	0.698917	0.293418	0.863128
FAZ eccentricity	Mean corpuscular hemoglobin	0.17733	0.161541	1.09774	0.27268	0.517161	0.536865
Vessel skeleton density	Mean corpuscular hemoglobin	-0.0221504	0.0287714	-0.769876	0.441622	0.548363	0.694203
Non-perfusion area	Mean corpuscular hemoglobin	-0.181015	0.224166	-0.807503	0.419639	0.171073	0.680657
Vessel density in 1mm circle	Mean corpuscular hemoglobin	-0.203598	0.161878	-1.25772	0.208895	0.101247	0.465701
FAZ orientation	Mean corpuscular hemoglobin	3.00803	0.729688	4.12236	4.6e-05	0.028294	0.000835738
FAZ minor axis diameter	Mean corpuscular hemoglobin	-0.0666832	0.119187	-0.559482	0.576004	0.139834	0.789113
Vessel perimeter index	Mean corpuscular hemoglobin	0.00167888	0.0319122	0.0526094	0.958057	0.0018368	0.983349
Vessel skeleton density in 2mm circle	Mean corpuscular hemoglobin	-0.0618033	0.055722	-1.10914	0.267735	0.226808	0.532185
FAZ horizontal diameter	Mean corpuscular hemoglobin	-0.131966	0.121247	-1.0884	0.276775	0.317977	0.542937
Vessel density in 2mm circle	Mean corpuscular hemoglobin	0.0168368	0.0556127	0.302751	0.762166	0.317977	0.888449
FAZ area	Mean corpuscular hemoglobin	-0.0907171	0.214181	-0.423553	0.672016	0.293418	0.846114
Big vessel density	Mean corpuscular hemoglobin	0.123507	0.0373058	3.31066	0.000976399	0.548363	0.00944338
Vessel density	Mean corpuscular hemoglobin	0.0579143	0.02544	2.2765	0.0231037	0.343654	0.107707
Vessel skeleton density in 1mm circle	Mean corpuscular hemoglobin	-0.265882	0.154263	-1.72356	0.0852092	0.139834	0.267604
Small vessel skeleton density	Mean corpuscular hemoglobin	-0.0533642	0.0380306	-1.40319	0.160984	0.317977	0.401221
Vessel diameter index	Mean corpuscular hemoglobin	0.0799932	0.0215942	3.70438	0.000227867	0.00316333	0.00289525
Optic disc area	Mean corpuscular hemoglobin	-0.0505939	0.144937	-0.349075	0.727139	0.840632	0.873645
Optic cup area	Mean corpuscular hemoglobin	0.557858	0.497185	1.12203	0.26227	0.023481	0.526951
Optic rim area	Mean corpuscular hemoglobin	-0.382237	0.166373	-2.29748	0.021888	0.53115	0.103528
Area ratio of cup and disc	Mean corpuscular hemoglobin	0.594687	0.441262	1.34769	0.178235	0.00246331	0.425662
Square root of area ratio of cup and disc	Mean corpuscular hemoglobin	0.292392	0.218378	1.33892	0.181072	0.00202626	0.427464
Vertical diameter ratio of cup and disc	Mean corpuscular hemoglobin	0.323863	0.235462	1.37544	0.169479	0.00246331	0.412866
Optic cup volume	Mean corpuscular hemoglobin	0.877011	0.628102	1.39629	0.163156	0.0235078	0.405076
Optic rim volume	Mean corpuscular hemoglobin	-0.955986	0.317124	-3.01455	0.0026673	0.866345	0.0209082
Disc horizontal diameter	Mean corpuscular hemoglobin	-0.00814758	0.0807773	-0.100865	0.919687	0.72411	0.961221
Disc vertical diameter	Mean corpuscular hemoglobin	-0.0448529	0.0688502	-0.651456	0.514967	0.840632	0.74169
Center vessel density in the superficial layer	Mean corpuscular hemoglobin	-0.136178	0.186215	-0.731292	0.464837	0.111047	0.712339
Superior vessel density in the superficial layer	Mean corpuscular hemoglobin	0.0302741	0.119365	0.253627	0.799856	0.987713	0.908248
Inferior vessel density in the superficial layer	Mean corpuscular hemoglobin	-0.00279416	0.0968367	-0.0288544	0.976989	0.0322555	0.989201
Nasal vessel density in the superficial layer	Mean corpuscular hemoglobin	-0.0100146	0.0290501	-0.344735	0.730393	0.734132	0.874956
Temporal vessel density in the superficial layer	Mean corpuscular hemoglobin	0.0333259	0.0910407	0.366055	0.71443	0.000189182	0.871743
Center vessel density in the deep layer	Mean corpuscular hemoglobin	0.00874643	0.181366	0.0482253	0.96155	0.453297	0.984854
Superior vessel density in the deep layer	Mean corpuscular hemoglobin	-0.00348144	0.0391063	-0.0890249	0.929087	0.792833	0.967923
Inferior vessel density in the deep layer	Mean corpuscular hemoglobin	-0.0311989	0.0754607	-0.413446	0.679402	0.099354	0.850456
Nasal vessel density in the deep layer	Mean corpuscular hemoglobin	-0.00380668	0.0352691	-0.107932	0.914079	0.42379	0.958781
Temporal vessel density in the deep layer	Mean corpuscular hemoglobin	-0.0401906	0.0552048	-0.728028	0.466831	0.0243728	0.712339
Mean thickness of macular in the retina layer	Mean corpuscular hemoglobin	0.00591416	0.0372566	0.158741	0.873918	0.950355	0.943327
Mean thickness of macular in the RNFL layer	Mean corpuscular hemoglobin	0.0529009	0.0780525	0.67776	0.498146	0.000117117	0.731324
Mean thickness of macular in the GCL+ layer	Mean corpuscular hemoglobin	-0.0035805	0.0494517	-0.0724041	0.942301	0.473202	0.973265
Mean thickness of macular in the GCL++ layer	Mean corpuscular hemoglobin	0.0103482	0.046063	0.224654	0.822314	0.965257	0.921902
Mean thickness of macular in the choroid layer	Mean corpuscular hemoglobin	-0.0195661	0.175023	-0.111791	0.911021	0.356608	0.958781
Mean thickness of optic disc in the retina layer	Mean corpuscular hemoglobin	-0.0663363	0.0325735	-2.03651	0.0420736	0.842084	0.163582
Mean thickness of optic disc in the RNFL layer	Mean corpuscular hemoglobin	-0.138823	0.0663187	-2.09327	0.0366836	0.786583	0.148879
Mean thickness of optic disc in the GCL+ layer	Mean corpuscular hemoglobin	-0.0520531	0.0648299	-0.802918	0.422294	0.471696	0.682907
Mean thickness of optic disc in the GCL++ layer	Mean corpuscular hemoglobin	-0.0892577	0.0481584	-1.85342	0.0642416	0.534502	0.216816
Mean thickness of optic disc in the choroid layer	Mean corpuscular hemoglobin	-0.257778	0.203727	-1.26531	0.20618	0.756987	0.461767
FAZ major axis diameter	Mean cell hemoglobin concentration	-0.187425	0.235167	-0.79699	0.425715	0.426775	0.683959
Small vessel density	Mean cell hemoglobin concentration	-0.172366	0.103629	-1.66331	0.0966793	0.486408	0.291387
Vessel skeleton fractal dimension	Mean cell hemoglobin concentration	-0.00341452	0.00115442	-2.95779	0.00319833	0.426775	0.024006
Vessel complexity index	Mean cell hemoglobin concentration	-0.267148	0.136775	-1.9532	0.0511769	0.0119571	0.184579
FAZ perimeter	Mean cell hemoglobin concentration	-0.346025	0.271682	-1.27364	0.203195	0.370394	0.459314
Big vessel skeleton density	Mean cell hemoglobin concentration	0.0437753	0.107678	0.406537	0.684467	0.154877	0.853498
FAZ circularity index	Mean cell hemoglobin concentration	0.296418	0.224239	1.32188	0.18662	0.0289092	0.436504
FAZ vertical diameter	Mean cell hemoglobin concentration	0.0242236	0.252311	0.0960068	0.923541	0.270019	0.963695
FAZ eccentricity	Mean cell hemoglobin concentration	0.496223	0.334298	1.48437	0.138141	0.517161	0.368375
Vessel skeleton density	Mean cell hemoglobin concentration	-0.132869	0.0594024	-2.23677	0.0256018	0.486408	0.116014
Non-perfusion area	Mean cell hemoglobin concentration	-0.360854	0.464226	-0.777324	0.437219	0.207022	0.69159
Vessel density in 1mm circle	Mean cell hemoglobin concentration	0.0658931	0.335577	0.196358	0.844385	0.0904218	0.931603
FAZ orientation	Mean cell hemoglobin concentration	5.89676	1.57155	3.75219	0.000202511	0.0190453	0.00264216
FAZ minor axis diameter	Mean cell hemoglobin concentration	-0.241594	0.246709	-0.979268	0.327771	0.139834	0.593284
Vessel perimeter index	Mean cell hemoglobin concentration	-0.0598219	0.066048	-0.905733	0.365375	0.0022077	0.629132
Vessel skeleton density in 2mm circle	Mean cell hemoglobin concentration	-0.0834764	0.115447	-0.723072	0.469866	0.226808	0.715286
FAZ horizontal diameter	Mean cell hemoglobin concentration	-0.468356	0.25069	-1.86827	0.0621239	0.247809	0.211134
Vessel density in 2mm circle	Mean cell hemoglobin concentration	0.16034	0.11502	1.39402	0.163734	0.317977	0.405477
FAZ area	Mean cell hemoglobin concentration	-0.395826	0.443348	-0.892811	0.372252	0.293418	0.638146
Big vessel density	Mean cell hemoglobin concentration	0.234385	0.0773467	3.03031	0.00252905	0.517161	0.0202961
Vessel density	Mean cell hemoglobin concentration	0.125971	0.0526629	2.39202	0.0170073	0.370394	0.0854319
Vessel skeleton density in 1mm circle	Mean cell hemoglobin concentration	-0.177047	0.320035	-0.553211	0.580288	0.139834	0.793305
Small vessel skeleton density	Mean cell hemoglobin concentration	-0.171375	0.0786062	-2.18017	0.0295628	0.426775	0.128568
Vessel diameter index	Mean cell hemoglobin concentration	0.258786	0.0441102	5.86681	6.73e-09	0.000382336	6.54156e-07
Optic disc area	Mean cell hemoglobin concentration	-0.0529622	0.318358	-0.16636	0.867922	0.840632	0.939762
Optic cup area	Mean cell hemoglobin concentration	2.17855	1.12387	1.93843	0.0530116	0.0316961	0.18972
Optic rim area	Mean cell hemoglobin concentration	-0.975514	0.364931	-2.67315	0.00769071	0.62823	0.0483843
Area ratio of cup and disc	Mean cell hemoglobin concentration	1.84124	0.998173	1.84461	0.0655575	0.00246331	0.22011
Square root of area ratio of cup and disc	Mean cell hemoglobin concentration	0.946543	0.493876	1.91656	0.0557406	0.00135824	0.196628
Vertical diameter ratio of cup and disc	Mean cell hemoglobin concentration	1.11541	0.532256	2.09562	0.0365092	0.00202626	0.148792
Optic cup volume	Mean cell hemoglobin concentration	1.17421	1.46323	0.802478	0.422601	0.0235078	0.682907
Optic rim volume	Mean cell hemoglobin concentration	-2.56022	0.694303	-3.68746	0.000244173	0.866345	0.0030624
Disc horizontal diameter	Mean cell hemoglobin concentration	0.029878	0.177415	0.168407	0.866312	0.72411	0.939762
Disc vertical diameter	Mean cell hemoglobin concentration	-0.0984916	0.151221	-0.651309	0.515062	0.840632	0.74169
Center vessel density in the superficial layer	Mean cell hemoglobin concentration	0.238292	0.39177	0.608244	0.543216	0.111047	0.766337
Superior vessel density in the superficial layer	Mean cell hemoglobin concentration	-0.217837	0.250979	-0.867947	0.38571	0.966242	0.650322
Inferior vessel density in the superficial layer	Mean cell hemoglobin concentration	-0.163386	0.203617	-0.802417	0.422574	0.168601	0.682907
Nasal vessel density in the superficial layer	Mean cell hemoglobin concentration	-0.0203599	0.0611106	-0.333165	0.739106	0.763967	0.879328
Temporal vessel density in the superficial layer	Mean cell hemoglobin concentration	0.142963	0.191459	0.746704	0.455484	0.000358327	0.705123
Center vessel density in the deep layer	Mean cell hemoglobin concentration	0.123406	0.381498	0.323478	0.746426	0.483527	0.882099
Superior vessel density in the deep layer	Mean cell hemoglobin concentration	-0.122533	0.0821393	-1.49177	0.136194	0.846869	0.365693
Inferior vessel density in the deep layer	Mean cell hemoglobin concentration	-0.248903	0.15849	-1.57046	0.116743	0.0699944	0.334238
Nasal vessel density in the deep layer	Mean cell hemoglobin concentration	-0.0225008	0.0741886	-0.303292	0.761754	0.395118	0.888449
Temporal vessel density in the deep layer	Mean cell hemoglobin concentration	-0.129502	0.116073	-1.1157	0.264922	0.0243728	0.529844
Mean thickness of macular in the retina layer	Mean cell hemoglobin concentration	-0.17027	0.0817508	-2.08279	0.0376298	0.994358	0.151165
Mean thickness of macular in the RNFL layer	Mean cell hemoglobin concentration	-0.559757	0.170549	-3.28209	0.00108121	0.000283094	0.0102713
Mean thickness of macular in the GCL+ layer	Mean cell hemoglobin concentration	0.0504441	0.108825	0.463532	0.643126	0.473202	0.82962
Mean thickness of macular in the GCL++ layer	Mean cell hemoglobin concentration	-0.251781	0.100942	-2.49431	0.0128481	0.977623	0.0688064
Mean thickness of macular in the choroid layer	Mean cell hemoglobin concentration	-0.356622	0.38499	-0.926315	0.354599	0.329918	0.620469
Mean thickness of optic disc in the retina layer	Mean cell hemoglobin concentration	-0.0817374	0.071531	-1.14269	0.253559	0.842084	0.516145
Mean thickness of optic disc in the RNFL layer	Mean cell hemoglobin concentration	-0.161009	0.145668	-1.10531	0.269402	0.756987	0.534406
Mean thickness of optic disc in the GCL+ layer	Mean cell hemoglobin concentration	-0.0379073	0.142137	-0.266696	0.789782	0.471696	0.904202
Mean thickness of optic disc in the GCL++ layer	Mean cell hemoglobin concentration	-0.0751863	0.105762	-0.7109	0.477382	0.566555	0.721642
Mean thickness of optic disc in the choroid layer	Mean cell hemoglobin concentration	-0.775884	0.446029	-1.73953	0.082379	0.756987	0.261633
FAZ major axis diameter	Monocyte count	-0.0697885	0.031248	-2.23337	0.0258258	0.343654	0.116486
Small vessel density	Monocyte count	-0.00319562	0.0138362	-0.230962	0.817409	0.426775	0.919585
Vessel skeleton fractal dimension	Monocyte count	-0.000268909	0.000154447	-1.74112	0.0820833	0.270019	0.261162
Vessel complexity index	Monocyte count	0.0108348	0.018271	0.593005	0.553361	0.00628567	0.772243
FAZ perimeter	Monocyte count	-0.0671274	0.0361622	-1.85629	0.063814	0.317977	0.215747
Big vessel skeleton density	Monocyte count	-0.0155583	0.0143404	-1.08492	0.278312	0.125908	0.544299
FAZ circularity index	Monocyte count	-0.0120799	0.0299167	-0.403784	0.686489	0.0289092	0.854376
FAZ vertical diameter	Monocyte count	-0.069622	0.0335272	-2.07658	0.0381883	0.370394	0.152753
FAZ eccentricity	Monocyte count	0.0131091	0.0446163	0.293819	0.76898	0.486408	0.889819
Vessel skeleton density	Monocyte count	-0.0142064	0.0079262	-1.79234	0.0734921	0.579865	0.239712
Non-perfusion area	Monocyte count	-0.0314009	0.0618821	-0.507432	0.612005	0.226808	0.810828
Vessel density in 1mm circle	Monocyte count	0.0965016	0.0445811	2.16463	0.0307388	0.101247	0.131622
FAZ orientation	Monocyte count	0.278514	0.218898	1.27235	0.204024	0.0031745	0.459587
FAZ minor axis diameter	Monocyte count	-0.0709116	0.0327959	-2.16221	0.0309253	0.125908	0.132129
Vessel perimeter index	Monocyte count	0.000738417	0.00880712	0.0838432	0.933204	0.0018368	0.969096
Vessel skeleton density in 2mm circle	Monocyte count	0.000614489	0.0153911	0.0399249	0.968164	0.226808	0.986664
FAZ horizontal diameter	Monocyte count	-0.0733125	0.0333792	-2.19635	0.0283798	0.293418	0.123978
Vessel density in 2mm circle	Monocyte count	0.00501337	0.0153479	0.326649	0.744027	0.293418	0.881284
FAZ area	Monocyte count	-0.146346	0.0588692	-2.48595	0.0131428	0.317977	0.0699817
Big vessel density	Monocyte count	-0.00717491	0.0103691	-0.691952	0.489187	0.548363	0.725938
Vessel density	Monocyte count	-0.00713927	0.00704082	-1.01398	0.310926	0.343654	0.576251
Vessel skeleton density in 1mm circle	Monocyte count	0.0800277	0.0425573	1.88047	0.0604412	0.188447	0.206862
Small vessel skeleton density	Monocyte count	-0.00720708	0.0105064	-0.685967	0.492951	0.317977	0.727084
Vessel diameter index	Monocyte count	0.00707563	0.00600951	1.17741	0.239416	0.00741217	0.503455
Optic disc area	Monocyte count	-0.0320993	0.0393605	-0.815521	0.415053	0.866345	0.677133
Optic cup area	Monocyte count	0.300358	0.136098	2.20692	0.0276748	0.0556283	0.121719
Optic rim area	Monocyte count	-0.0890409	0.0452448	-1.96798	0.0494676	0.563331	0.181444
Area ratio of cup and disc	Monocyte count	0.332981	0.120585	2.76139	0.0059212	0.00624133	0.0394206
Square root of area ratio of cup and disc	Monocyte count	0.167506	0.0596636	2.80751	0.00514514	0.00744658	0.0351696
Vertical diameter ratio of cup and disc	Monocyte count	0.190042	0.0642936	2.95585	0.00323317	0.00434355	0.0241742
Optic cup volume	Monocyte count	0.171263	0.173698	0.985983	0.324548	0.0235078	0.591374
Optic rim volume	Monocyte count	-0.164411	0.0864917	-1.90089	0.0577298	0.784689	0.201212
Disc horizontal diameter	Monocyte count	-0.016866	0.0219361	-0.768869	0.442233	0.69261	0.694427
Disc vertical diameter	Monocyte count	-0.0113507	0.0187057	-0.606806	0.544178	0.840632	0.766581
Center vessel density in the superficial layer	Monocyte count	0.21302	0.051255	4.15607	3.62e-05	0.152515	0.000729501
Superior vessel density in the superficial layer	Monocyte count	-0.0931764	0.0330521	-2.81907	0.00494743	0.951752	0.034158
Inferior vessel density in the superficial layer	Monocyte count	-0.051089	0.0268925	-1.89975	0.0578616	0.00838263	0.201222
Nasal vessel density in the superficial layer	Monocyte count	0.0124047	0.00807506	1.53617	0.124932	0.703527	0.347992
Temporal vessel density in the superficial layer	Monocyte count	0.0678056	0.0252227	2.68827	0.00734691	0.000662126	0.0468275
Center vessel density in the deep layer	Monocyte count	0.0264087	0.0504827	0.523125	0.601047	0.453297	0.804708
Superior vessel density in the deep layer	Monocyte count	-0.00485503	0.0108857	-0.446	0.65573	0.820532	0.836443
Inferior vessel density in the deep layer	Monocyte count	-0.0199171	0.0209976	-0.948541	0.34317	0.0699944	0.608007
Nasal vessel density in the deep layer	Monocyte count	0.0148953	0.00980339	1.51941	0.129096	0.483527	0.353966
Temporal vessel density in the deep layer	Monocyte count	-0.008179	0.0153716	-0.532086	0.594829	0.0280771	0.800241
Mean thickness of macular in the retina layer	Monocyte count	0.0119633	0.0102235	1.17018	0.242324	0.994358	0.506367
Mean thickness of macular in the RNFL layer	Monocyte count	0.00550625	0.0214445	0.256767	0.797433	0.000228006	0.906641
Mean thickness of macular in the GCL+ layer	Monocyte count	0.00042276	0.0135829	0.0311245	0.975179	0.473202	0.988685
Mean thickness of macular in the GCL++ layer	Monocyte count	0.00390358	0.0126516	0.308544	0.75776	0.977623	0.887723
Mean thickness of macular in the choroid layer	Monocyte count	0.0928774	0.0479464	1.93711	0.0531309	0.279995	0.18972
Mean thickness of optic disc in the retina layer	Monocyte count	0.00978194	0.00891299	1.09749	0.272802	0.815018	0.536865
Mean thickness of optic disc in the RNFL layer	Monocyte count	-0.0220237	0.0181462	-1.21369	0.225275	0.786583	0.483373
Mean thickness of optic disc in the GCL+ layer	Monocyte count	0.03325	0.0176658	1.88217	0.0602269	0.441233	0.206492
Mean thickness of optic disc in the GCL++ layer	Monocyte count	-0.00451536	0.013181	-0.342566	0.732028	0.566555	0.875093
Mean thickness of optic disc in the choroid layer	Monocyte count	0.134931	0.055459	2.43299	0.0152233	0.842084	0.0787079
FAZ major axis diameter	Mean platelet volume	0.14458	0.0931825	1.55158	0.121196	0.247809	0.342448
Small vessel density	Mean platelet volume	-0.0651513	0.0411186	-1.58447	0.113518	0.426775	0.329286
Vessel skeleton fractal dimension	Mean platelet volume	-0.000636801	0.000460106	-1.38403	0.166771	0.293418	0.408317
Vessel complexity index	Mean platelet volume	0.0341513	0.0543877	0.627923	0.53025	0.00871677	0.756278
FAZ perimeter	Mean platelet volume	0.136563	0.107783	1.26702	0.20555	0.343654	0.461733
Big vessel skeleton density	Mean platelet volume	0.0525603	0.0426788	1.23153	0.218519	0.101247	0.476485
FAZ circularity index	Mean platelet volume	-0.024956	0.0890614	-0.280211	0.779395	0.0251242	0.897741
FAZ vertical diameter	Mean platelet volume	0.0482354	0.100082	0.481961	0.629978	0.317977	0.822603
FAZ eccentricity	Mean platelet volume	0.0991723	0.132771	0.746941	0.455339	0.456238	0.705123
Vessel skeleton density	Mean platelet volume	-0.0289388	0.0236223	-1.22507	0.220944	0.579865	0.477062
Non-perfusion area	Mean platelet volume	0.162887	0.184145	0.88456	0.376684	0.171073	0.643025
Vessel density in 1mm circle	Mean platelet volume	-0.14139	0.133031	-1.06283	0.288208	0.0805342	0.553086
FAZ orientation	Mean platelet volume	-0.905034	0.666865	-1.35715	0.175536	0.00512596	0.422329
FAZ minor axis diameter	Mean platelet volume	0.113116	0.097849	1.15602	0.248048	0.154877	0.51036
Vessel perimeter index	Mean platelet volume	0.00378505	0.0262168	0.144375	0.885244	0.0022077	0.948685
Vessel skeleton density in 2mm circle	Mean platelet volume	-0.0388914	0.0457938	-0.849273	0.396007	0.207022	0.660132
FAZ horizontal diameter	Mean platelet volume	0.215719	0.0993709	2.17085	0.0302632	0.370394	0.131028
Vessel density in 2mm circle	Mean platelet volume	-0.0525255	0.0456497	-1.15062	0.250264	0.247809	0.511599
FAZ area	Mean platelet volume	0.248229	0.175741	1.41247	0.158236	0.398128	0.395387
Big vessel density	Mean platelet volume	0.0222633	0.0308658	0.721294	0.470959	0.456238	0.716388
Vessel density	Mean platelet volume	-0.032077	0.0209403	-1.53183	0.125997	0.226808	0.349513
Vessel skeleton density in 1mm circle	Mean platelet volume	-0.143439	0.12688	-1.13051	0.25863	0.139834	0.522333
Small vessel skeleton density	Mean platelet volume	-0.0449705	0.0312415	-1.43945	0.150451	0.226808	0.38582
Vessel diameter index	Mean platelet volume	-0.00301901	0.0179057	-0.168606	0.866153	0.00628567	0.939762
Optic disc area	Mean platelet volume	0.0143946	0.119569	0.120387	0.904211	0.840632	0.957261
Optic cup area	Mean platelet volume	0.261224	0.42137	0.61994	0.535519	0.0316961	0.759681
Optic rim area	Mean platelet volume	-0.018359	0.13776	-0.133268	0.89402	0.499372	0.953524
Area ratio of cup and disc	Mean platelet volume	0.20521	0.374162	0.548453	0.583573	0.00434355	0.794959
Square root of area ratio of cup and disc	Mean platelet volume	0.0992043	0.185169	0.535749	0.592319	0.00434355	0.798147
Vertical diameter ratio of cup and disc	Mean platelet volume	0.131538	0.199648	0.658851	0.510229	0.00246331	0.737498
Optic cup volume	Mean platelet volume	0.407351	0.533447	0.76362	0.4454	0.0200062	0.69771
Optic rim volume	Mean platelet volume	0.0753598	0.263286	0.286228	0.774789	0.813345	0.895193
Disc horizontal diameter	Mean platelet volume	-0.0605523	0.0665945	-0.909268	0.363524	0.69261	0.627675
Disc vertical diameter	Mean platelet volume	0.0549759	0.0567739	0.968331	0.333216	0.840632	0.599789
Center vessel density in the superficial layer	Mean platelet volume	-0.199724	0.152961	-1.30572	0.192061	0.099354	0.44576
Superior vessel density in the superficial layer	Mean platelet volume	-0.0761207	0.0980915	-0.776017	0.437992	0.934907	0.69159
Inferior vessel density in the superficial layer	Mean platelet volume	0.0477408	0.079588	0.599849	0.548794	0.0546616	0.770293
Nasal vessel density in the superficial layer	Mean platelet volume	-0.0202546	0.0238717	-0.848477	0.396452	0.734132	0.660132
Temporal vessel density in the superficial layer	Mean platelet volume	-0.0307682	0.0748411	-0.411114	0.68111	2.4e-05	0.852045
Center vessel density in the deep layer	Mean platelet volume	-0.102399	0.14905	-0.687016	0.492292	0.514358	0.727084
Superior vessel density in the deep layer	Mean platelet volume	-0.037974	0.0321179	-1.18233	0.23746	0.820532	0.500935
Inferior vessel density in the deep layer	Mean platelet volume	-0.0957106	0.0619404	-1.54521	0.122732	0.0886484	0.345785
Nasal vessel density in the deep layer	Mean platelet volume	-0.0287545	0.0289747	-0.992399	0.321334	0.453297	0.588641
Temporal vessel density in the deep layer	Mean platelet volume	0.0210759	0.0453927	0.464301	0.642572	0.0322555	0.829455
Mean thickness of macular in the retina layer	Mean platelet volume	-0.0192157	0.031066	-0.618543	0.536417	0.965257	0.759681
Mean thickness of macular in the RNFL layer	Mean platelet volume	0.0265953	0.0651133	0.408446	0.68307	0.000183119	0.853497
Mean thickness of macular in the GCL+ layer	Mean platelet volume	-0.0436189	0.0412127	-1.05838	0.290243	0.473202	0.555346
Mean thickness of macular in the GCL++ layer	Mean platelet volume	-0.0247363	0.0384089	-0.644025	0.519769	0.965257	0.745155
Mean thickness of macular in the choroid layer	Mean platelet volume	-0.0562765	0.145964	-0.38555	0.699946	0.356608	0.863128
Mean thickness of optic disc in the retina layer	Mean platelet volume	-0.0381129	0.0271759	-1.40245	0.161223	0.891316	0.401304
Mean thickness of optic disc in the RNFL layer	Mean platelet volume	-0.0525113	0.0553807	-0.948188	0.34336	0.786583	0.608007
Mean thickness of optic disc in the GCL+ layer	Mean platelet volume	-0.0393382	0.0540082	-0.728375	0.466627	0.441233	0.712339
Mean thickness of optic disc in the GCL++ layer	Mean platelet volume	-0.0356219	0.0401919	-0.886295	0.375762	0.598826	0.642464
Mean thickness of optic disc in the choroid layer	Mean platelet volume	-0.0660983	0.169881	-0.389086	0.697331	0.726438	0.862889
FAZ major axis diameter	Platelet crit	-0.00744728	0.0376202	-0.19796	0.843131	0.188447	0.931603
Small vessel density	Platelet crit	0.00417761	0.0166015	0.25164	0.80139	0.398128	0.90913
Vessel skeleton fractal dimension	Platelet crit	0.000273352	0.000185425	1.4742	0.140859	0.317977	0.372807
Vessel complexity index	Platelet crit	0.0282181	0.0219034	1.2883	0.19805	0.00871677	0.453485
FAZ perimeter	Platelet crit	0.00867868	0.0434908	0.199552	0.841886	0.398128	0.931557
Big vessel skeleton density	Platelet crit	-0.00391825	0.0172199	-0.227542	0.820066	0.154877	0.920443
FAZ circularity index	Platelet crit	-0.0681598	0.0358118	-1.90328	0.0573963	0.0251242	0.201014
FAZ vertical diameter	Platelet crit	-0.0279518	0.0403335	-0.693019	0.488518	0.317977	0.725938
FAZ eccentricity	Platelet crit	0.00524726	0.0535368	0.0980122	0.921949	0.456238	0.96301
Vessel skeleton density	Platelet crit	0.0112581	0.00952219	1.1823	0.237471	0.517161	0.500935
Non-perfusion area	Platelet crit	0.0106645	0.0742627	0.143605	0.885852	0.188447	0.948693
Vessel density in 1mm circle	Platelet crit	0.0373214	0.0536449	0.695712	0.48683	0.101247	0.725765
FAZ orientation	Platelet crit	-0.676686	0.267551	-2.52919	0.0118343	0.0125554	0.0649464
FAZ minor axis diameter	Platelet crit	-0.0356052	0.0394545	-0.902438	0.367121	0.139834	0.630865
Vessel perimeter index	Platelet crit	0.00707445	0.0105642	0.66966	0.503286	0.0022077	0.734641
Vessel skeleton density in 2mm circle	Platelet crit	0.00926067	0.0184642	0.501547	0.616137	0.247809	0.812916
FAZ horizontal diameter	Platelet crit	-0.00479402	0.0401822	-0.119307	0.905065	0.226808	0.957261
Vessel density in 2mm circle	Platelet crit	-0.00744603	0.0184148	-0.40435	0.686073	0.317977	0.854376
FAZ area	Platelet crit	-0.0507817	0.0709083	-0.716161	0.474121	0.317977	0.718023
Big vessel density	Platelet crit	-0.0243198	0.0124131	-1.9592	0.0504687	0.579865	0.183043
Vessel density	Platelet crit	-0.009668	0.00844647	-1.14462	0.252741	0.317977	0.515019
Vessel skeleton density in 1mm circle	Platelet crit	0.0527531	0.0511495	1.03135	0.302717	0.139834	0.570787
Small vessel skeleton density	Platelet crit	0.00453236	0.0126093	0.359445	0.719366	0.317977	0.871743
Vessel diameter index	Platelet crit	-0.0209272	0.00717591	-2.91631	0.00365029	0.00264627	0.026778
Optic disc area	Platelet crit	-0.0724537	0.0511907	-1.41537	0.157409	0.840632	0.394647
Optic cup area	Platelet crit	0.00255285	0.173958	0.0146751	0.988296	0.023481	0.99392
Optic rim area	Platelet crit	-0.00481638	0.0590638	-0.0815453	0.935032	0.499372	0.970476
Area ratio of cup and disc	Platelet crit	0.130328	0.154373	0.84424	0.398852	0.00521482	0.662707
Square root of area ratio of cup and disc	Platelet crit	0.0620016	0.0763999	0.811541	0.417358	0.00521482	0.679517
Vertical diameter ratio of cup and disc	Platelet crit	0.0168114	0.0824229	0.203965	0.838446	0.00202626	0.931385
Optic cup volume	Platelet crit	-0.218661	0.219357	-0.996823	0.319261	0.0235078	0.587175
Optic rim volume	Platelet crit	0.0990633	0.112826	0.878021	0.380236	0.813345	0.6467
Disc horizontal diameter	Platelet crit	-0.0329596	0.0285414	-1.1548	0.248569	0.660582	0.51036
Disc vertical diameter	Platelet crit	-0.0374897	0.0243162	-1.54176	0.123587	0.813345	0.346667
Center vessel density in the superficial layer	Platelet crit	0.166158	0.0620443	2.67806	0.00757253	0.123776	0.0477955
Superior vessel density in the superficial layer	Platelet crit	-0.0569827	0.0398978	-1.42822	0.153659	0.951752	0.388949
Inferior vessel density in the superficial layer	Platelet crit	0.0176757	0.032405	0.545461	0.585604	0.0422211	0.795831
Nasal vessel density in the superficial layer	Platelet crit	0.00611036	0.00972135	0.628551	0.529841	0.734132	0.756249
Temporal vessel density in the superficial layer	Platelet crit	0.0917427	0.0302837	3.02944	0.00253701	0.00119361	0.0202961
Center vessel density in the deep layer	Platelet crit	0.0240365	0.0606976	0.396004	0.692219	0.453297	0.859306
Superior vessel density in the deep layer	Platelet crit	0.0289729	0.0130449	2.22102	0.0266574	0.763967	0.119041
Inferior vessel density in the deep layer	Platelet crit	0.0377048	0.0252212	1.49497	0.135358	0.0699944	0.36496
Nasal vessel density in the deep layer	Platelet crit	0.000848411	0.0118048	0.07187	0.942725	0.42379	0.973265
Temporal vessel density in the deep layer	Platelet crit	0.0161498	0.0184743	0.874178	0.38231	0.0280771	0.647961
Mean thickness of macular in the retina layer	Platelet crit	0.033814	0.0125542	2.69344	0.00724006	0.891751	0.0464511
Mean thickness of macular in the RNFL layer	Platelet crit	0.0478125	0.0263828	1.81226	0.0703712	0.000283094	0.231475
Mean thickness of macular in the GCL+ layer	Platelet crit	0.0193239	0.016733	1.15484	0.248548	0.535924	0.51036
Mean thickness of macular in the GCL++ layer	Platelet crit	0.0370944	0.0155389	2.38719	0.0172403	0.965257	0.0861572
Mean thickness of macular in the choroid layer	Platelet crit	-0.0156655	0.0592762	-0.264279	0.791642	0.329918	0.905458
Mean thickness of optic disc in the retina layer	Platelet crit	0.0204002	0.0122261	1.66858	0.0956469	0.842084	0.288723
Mean thickness of optic disc in the RNFL layer	Platelet crit	0.0252604	0.0249272	1.01337	0.311235	0.786583	0.576251
Mean thickness of optic disc in the GCL+ layer	Platelet crit	0.0161062	0.0243132	0.662444	0.507904	0.441233	0.736291
Mean thickness of optic disc in the GCL++ layer	Platelet crit	0.0134914	0.0180952	0.745576	0.456173	0.534502	0.705489
Mean thickness of optic disc in the choroid layer	Platelet crit	0.0536521	0.076453	0.701766	0.483058	0.695144	0.724166
FAZ major axis diameter	Platelet distribution width	0.0808836	0.0551637	1.46625	0.143011	0.343654	0.375693
Small vessel density	Platelet distribution width	-0.00306543	0.0243792	-0.125739	0.899973	0.426775	0.954472
Vessel skeleton fractal dimension	Platelet distribution width	-0.00032673	0.000272422	-1.19935	0.23078	0.270019	0.492466
Vessel complexity index	Platelet distribution width	-0.00108372	0.0322003	-0.0336555	0.973161	0.00741217	0.988685
FAZ perimeter	Platelet distribution width	0.0682496	0.0638158	1.06948	0.285207	0.370394	0.55054
Big vessel skeleton density	Platelet distribution width	0.00325126	0.0252871	0.128574	0.89773	0.139834	0.95373
FAZ circularity index	Platelet distribution width	-0.0425352	0.0526942	-0.807208	0.419809	0.0331738	0.680657
FAZ vertical diameter	Platelet distribution width	0.03659	0.0592315	0.617746	0.536935	0.343654	0.759681
FAZ eccentricity	Platelet distribution width	0.075857	0.0785663	0.965516	0.334605	0.456238	0.601733
Vessel skeleton density	Platelet distribution width	-0.0122564	0.0139888	-0.876155	0.381233	0.579865	0.647796
Non-perfusion area	Platelet distribution width	0.0456527	0.109039	0.418682	0.675572	0.207022	0.847758
Vessel density in 1mm circle	Platelet distribution width	-0.000194531	0.0788007	-0.00246864	0.998031	0.101247	0.999854
FAZ orientation	Platelet distribution width	-0.538316	0.394415	-1.36485	0.173105	0.00512596	0.419073
FAZ minor axis diameter	Platelet distribution width	0.0313134	0.0579574	0.540282	0.589167	0.154877	0.797391
Vessel perimeter index	Platelet distribution width	-0.00266645	0.0155175	-0.171835	0.863614	0.0018368	0.938713
Vessel skeleton density in 2mm circle	Platelet distribution width	-0.0126792	0.0271143	-0.467619	0.640196	0.207022	0.828134
FAZ horizontal diameter	Platelet distribution width	0.0890779	0.058914	1.512	0.130966	0.370394	0.35708
Vessel density in 2mm circle	Platelet distribution width	-0.0167932	0.027037	-0.62112	0.534714	0.293418	0.759681
FAZ area	Platelet distribution width	0.0939835	0.104104	0.902789	0.366935	0.317977	0.630865
Big vessel density	Platelet distribution width	0.00312512	0.0182754	0.171002	0.86427	0.456238	0.938713
Vessel density	Platelet distribution width	-0.0092134	0.0124096	-0.742441	0.458058	0.317977	0.70728
Vessel skeleton density in 1mm circle	Platelet distribution width	-0.00233248	0.0751647	-0.0310316	0.975253	0.139834	0.988685
Small vessel skeleton density	Platelet distribution width	-0.000673822	0.0185178	-0.0363879	0.970983	0.343654	0.988267
Vessel diameter index	Platelet distribution width	0.00311685	0.0105978	0.294102	0.768763	0.00448347	0.889819
Optic disc area	Platelet distribution width	0.0674808	0.0705301	0.956766	0.339018	0.866345	0.606381
Optic cup area	Platelet distribution width	0.288356	0.248601	1.15992	0.246517	0.0316961	0.51036
Optic rim area	Platelet distribution width	0.0823872	0.0812543	1.01394	0.310963	0.437622	0.576251
Area ratio of cup and disc	Platelet distribution width	0.191387	0.220838	0.86664	0.386465	0.00434355	0.651029
Square root of area ratio of cup and disc	Platelet distribution width	0.0906765	0.109295	0.829652	0.407046	0.00434355	0.670673
Vertical diameter ratio of cup and disc	Platelet distribution width	0.101942	0.117848	0.86503	0.387347	0.00246331	0.651387
Optic cup volume	Platelet distribution width	0.102313	0.317709	0.322032	0.747543	0.0143432	0.882494
Optic rim volume	Platelet distribution width	0.223596	0.155183	1.44085	0.150077	0.784689	0.385402
Disc horizontal diameter	Platelet distribution width	0.00863942	0.0393296	0.219667	0.826195	0.72411	0.92572
Disc vertical diameter	Platelet distribution width	0.0432899	0.0334934	1.29249	0.196617	0.840632	0.451182
Center vessel density in the superficial layer	Platelet distribution width	-0.0624716	0.0905808	-0.689679	0.490617	0.111047	0.727084
Superior vessel density in the superficial layer	Platelet distribution width	-0.0335579	0.0580496	-0.57809	0.563383	0.951752	0.7773
Inferior vessel density in the superficial layer	Platelet distribution width	0.0238778	0.0470941	0.507024	0.612292	0.0422211	0.810828
Nasal vessel density in the superficial layer	Platelet distribution width	-0.0124699	0.0141239	-0.882897	0.377584	0.640789	0.643316
Temporal vessel density in the superficial layer	Platelet distribution width	-0.0208584	0.0442805	-0.471053	0.637744	1.47e-05	0.827068
Center vessel density in the deep layer	Platelet distribution width	-0.0198742	0.0882155	-0.225292	0.821816	0.453297	0.921875
Superior vessel density in the deep layer	Platelet distribution width	-0.0112827	0.0190172	-0.593289	0.553173	0.820532	0.772243
Inferior vessel density in the deep layer	Platelet distribution width	-0.0603537	0.0366408	-1.64717	0.0999556	0.0886484	0.299405
Nasal vessel density in the deep layer	Platelet distribution width	-0.00254663	0.0171552	-0.148447	0.882031	0.395118	0.947617
Temporal vessel density in the deep layer	Platelet distribution width	0.0115395	0.0268586	0.429639	0.667586	0.0369542	0.843815
Mean thickness of macular in the retina layer	Platelet distribution width	-0.0130706	0.018351	-0.712257	0.476541	0.950355	0.720931
Mean thickness of macular in the RNFL layer	Platelet distribution width	0.0256819	0.0384589	0.667775	0.504495	7.41e-05	0.734641
Mean thickness of macular in the GCL+ layer	Platelet distribution width	-0.0340446	0.0243325	-1.39914	0.16221	0.473202	0.403243
Mean thickness of macular in the GCL++ layer	Platelet distribution width	-0.0149234	0.0226903	-0.6577	0.510946	0.965257	0.737498
Mean thickness of macular in the choroid layer	Platelet distribution width	-0.0334481	0.0862302	-0.387893	0.698212	0.329918	0.862889
Mean thickness of optic disc in the retina layer	Platelet distribution width	-0.0183242	0.0158454	-1.15644	0.247894	0.891316	0.51036
Mean thickness of optic disc in the RNFL layer	Platelet distribution width	-0.0119057	0.0322937	-0.368671	0.712484	0.786583	0.871743
Mean thickness of optic disc in the GCL+ layer	Platelet distribution width	-0.0310176	0.0314664	-0.985738	0.324601	0.441233	0.591374
Mean thickness of optic disc in the GCL++ layer	Platelet distribution width	-0.0123226	0.0234325	-0.525875	0.599141	0.598826	0.802709
Mean thickness of optic disc in the choroid layer	Platelet distribution width	-0.0189915	0.0990156	-0.191803	0.847952	0.786583	0.934477
FAZ major axis diameter	Platelet larger cell ratio	0.0377827	0.0334136	1.13076	0.258528	0.317977	0.522333
Small vessel density	Platelet larger cell ratio	-0.0225689	0.0147347	-1.53168	0.126033	0.456238	0.349513
Vessel skeleton fractal dimension	Platelet larger cell ratio	-0.000187032	0.00016493	-1.13401	0.257163	0.293418	0.521842
Vessel complexity index	Platelet larger cell ratio	0.0185792	0.0194806	0.953726	0.340537	0.00871677	0.607343
FAZ perimeter	Platelet larger cell ratio	0.0366811	0.0386378	0.949358	0.342752	0.343654	0.608007
Big vessel skeleton density	Platelet larger cell ratio	0.0221552	0.015286	1.44938	0.14766	0.11306	0.381716
FAZ circularity index	Platelet larger cell ratio	-0.00275414	0.0319128	-0.0863018	0.93125	0.0217754	0.969096
FAZ vertical diameter	Platelet larger cell ratio	0.0149737	0.0358613	0.417545	0.676402	0.317977	0.847793
FAZ eccentricity	Platelet larger cell ratio	0.016553	0.0475871	0.347847	0.728055	0.486408	0.873666
Vessel skeleton density	Platelet larger cell ratio	-0.00801192	0.00846751	-0.946195	0.344361	0.548363	0.609134
Non-perfusion area	Platelet larger cell ratio	0.0339479	0.0660037	0.514334	0.607174	0.207022	0.807394
Vessel density in 1mm circle	Platelet larger cell ratio	-0.0552944	0.0476588	-1.16021	0.24634	0.0805342	0.51036
FAZ orientation	Platelet larger cell ratio	-0.2516	0.250271	-1.00531	0.315383	0.0031745	0.581693
FAZ minor axis diameter	Platelet larger cell ratio	0.03377	0.0350697	0.962939	0.335896	0.154877	0.602938
Vessel perimeter index	Platelet larger cell ratio	0.00545488	0.00939164	0.580823	0.561539	0.0018368	0.775857
Vessel skeleton density in 2mm circle	Platelet larger cell ratio	-0.0125664	0.0164097	-0.765789	0.444049	0.226808	0.696673
FAZ horizontal diameter	Platelet larger cell ratio	0.061817	0.0356466	1.73416	0.08331	0.370394	0.263341
Vessel density in 2mm circle	Platelet larger cell ratio	-0.0171468	0.0163591	-1.04815	0.294915	0.270019	0.561523
FAZ area	Platelet larger cell ratio	0.070623	0.0630009	1.12098	0.262662	0.370394	0.526951
Big vessel density	Platelet larger cell ratio	0.0092165	0.0110581	0.83346	0.404857	0.486408	0.669254
Vessel density	Platelet larger cell ratio	-0.00979947	0.00750634	-1.30549	0.192135	0.247809	0.44576
Vessel skeleton density in 1mm circle	Platelet larger cell ratio	-0.0543566	0.0454572	-1.19578	0.232171	0.139834	0.493351
Small vessel skeleton density	Platelet larger cell ratio	-0.016242	0.0111938	-1.45098	0.147213	0.293418	0.381716
Vessel diameter index	Platelet larger cell ratio	-0.00174237	0.00641554	-0.271585	0.786018	0.00741217	0.901486
Optic disc area	Platelet larger cell ratio	0.0079086	0.0423425	0.186777	0.85189	0.840632	0.936497
Optic cup area	Platelet larger cell ratio	0.124876	0.148483	0.841008	0.400659	0.0366534	0.663751
Optic rim area	Platelet larger cell ratio	-0.0253512	0.0487765	-0.519741	0.603409	0.563331	0.805887
Area ratio of cup and disc	Platelet larger cell ratio	0.103646	0.131849	0.786097	0.432102	0.00434355	0.689033
Square root of area ratio of cup and disc	Platelet larger cell ratio	0.0506065	0.0652508	0.775568	0.438291	0.00434355	0.69159
Vertical diameter ratio of cup and disc	Platelet larger cell ratio	0.0555676	0.0703597	0.789765	0.429959	0.00246331	0.687848
Optic cup volume	Platelet larger cell ratio	0.192382	0.1881	1.02276	0.30684	0.0235078	0.572722
Optic rim volume	Platelet larger cell ratio	-0.0138491	0.0932423	-0.148528	0.881969	0.784689	0.947617
Disc horizontal diameter	Platelet larger cell ratio	-0.0188877	0.0235864	-0.800788	0.423528	0.69261	0.683268
Disc vertical diameter	Platelet larger cell ratio	0.0175628	0.020108	0.873422	0.382735	0.840632	0.648053
Center vessel density in the superficial layer	Platelet larger cell ratio	-0.0664618	0.0548435	-1.21184	0.225966	0.111047	0.48432
Superior vessel density in the superficial layer	Platelet larger cell ratio	-0.0274675	0.0351644	-0.781118	0.434987	0.951752	0.689735
Inferior vessel density in the superficial layer	Platelet larger cell ratio	0.0176323	0.0285309	0.618007	0.536764	0.0481064	0.759681
Nasal vessel density in the superficial layer	Platelet larger cell ratio	-0.00813074	0.00855662	-0.950228	0.342313	0.703527	0.608007
Temporal vessel density in the superficial layer	Platelet larger cell ratio	-0.00765926	0.0268312	-0.285461	0.775372	9.74e-05	0.895193
Center vessel density in the deep layer	Platelet larger cell ratio	-0.0371077	0.053432	-0.694484	0.487601	0.453297	0.725854
Superior vessel density in the deep layer	Platelet larger cell ratio	-0.00854179	0.0115206	-0.741439	0.458667	0.846869	0.707658
Inferior vessel density in the deep layer	Platelet larger cell ratio	-0.0417661	0.0221873	-1.88244	0.0601765	0.0619397	0.206492
Nasal vessel density in the deep layer	Platelet larger cell ratio	-0.0115725	0.0103852	-1.11432	0.26551	0.514358	0.529921
Temporal vessel density in the deep layer	Platelet larger cell ratio	0.00801549	0.0162724	0.492582	0.622457	0.0280771	0.81642
Mean thickness of macular in the retina layer	Platelet larger cell ratio	-0.00526827	0.0110834	-0.475332	0.634698	0.950355	0.826979
Mean thickness of macular in the RNFL layer	Platelet larger cell ratio	0.0170459	0.0232216	0.734051	0.463161	9.33e-05	0.712289
Mean thickness of macular in the GCL+ layer	Platelet larger cell ratio	-0.0124531	0.0147059	-0.846807	0.39739	0.473202	0.660844
Mean thickness of macular in the GCL++ layer	Platelet larger cell ratio	-0.00479991	0.0137044	-0.350246	0.726259	0.965257	0.873128
Mean thickness of macular in the choroid layer	Platelet larger cell ratio	-0.0767202	0.0519949	-1.47553	0.140515	0.329918	0.372807
Mean thickness of optic disc in the retina layer	Platelet larger cell ratio	-0.0128754	0.00946051	-1.36096	0.173962	0.867582	0.420103
Mean thickness of optic disc in the RNFL layer	Platelet larger cell ratio	-0.0159312	0.0192806	-0.82628	0.408926	0.786583	0.672548
Mean thickness of optic disc in the GCL+ layer	Platelet larger cell ratio	-0.0155407	0.0187978	-0.826728	0.408672	0.441233	0.672548
Mean thickness of optic disc in the GCL++ layer	Platelet larger cell ratio	-0.0117994	0.0139912	-0.843344	0.399323	0.598826	0.662746
Mean thickness of optic disc in the choroid layer	Platelet larger cell ratio	-0.0414	0.0591201	-0.70027	0.483991	0.63114	0.724166
FAZ major axis diameter	Platelet count	-0.0200436	0.0355106	-0.56444	0.572628	0.270019	0.78508
Small vessel density	Platelet count	0.0136233	0.0156662	0.869597	0.384806	0.426775	0.64936
Vessel skeleton fractal dimension	Platelet count	0.000335557	0.000174881	1.91878	0.0554009	0.370394	0.195817
Vessel complexity index	Platelet count	0.0180349	0.0206918	0.871599	0.383713	0.00628567	0.648078
FAZ perimeter	Platelet count	-0.00518851	0.0410606	-0.126362	0.89948	0.398128	0.95447
Big vessel skeleton density	Platelet count	-0.0110203	0.0162529	-0.678055	0.497951	0.154877	0.731324
FAZ circularity index	Platelet count	-0.0630182	0.0338135	-1.8637	0.0627641	0.0251242	0.212718
FAZ vertical diameter	Platelet count	-0.0310282	0.0380742	-0.814939	0.415372	0.317977	0.677133
FAZ eccentricity	Platelet count	-0.00642857	0.0505441	-0.127187	0.898827	0.456238	0.954298
Vessel skeleton density	Platelet count	0.0141996	0.00898321	1.58068	0.114384	0.456238	0.330405
Non-perfusion area	Platelet count	-0.00932987	0.070112	-0.133071	0.894174	0.188447	0.953524
Vessel density in 1mm circle	Platelet count	0.06213	0.0506111	1.2276	0.219993	0.0904218	0.477062
FAZ orientation	Platelet count	-0.501137	0.253576	-1.97628	0.0488419	0.0101149	0.180114
FAZ minor axis diameter	Platelet count	-0.0455952	0.0372317	-1.22463	0.221108	0.125908	0.477062
Vessel perimeter index	Platelet count	0.00478227	0.00997525	0.479414	0.631787	0.0018368	0.823739
Vessel skeleton density in 2mm circle	Platelet count	0.0151997	0.0174261	0.872238	0.383365	0.247809	0.648053
FAZ horizontal diameter	Platelet count	-0.0285552	0.0379219	-0.752999	0.451692	0.293418	0.702472
Vessel density in 2mm circle	Platelet count	0.00275281	0.0173872	0.158324	0.874245	0.317977	0.943327
FAZ area	Platelet count	-0.0733823	0.0669134	-1.09668	0.273144	0.317977	0.536898
Big vessel density	Platelet count	-0.0243982	0.0117153	-2.08259	0.0376357	0.611509	0.151165
Vessel density	Platelet count	-0.00377938	0.00798027	-0.47359	0.635933	0.370394	0.827068
Vessel skeleton density in 1mm circle	Platelet count	0.074312	0.0482474	1.54023	0.123937	0.154877	0.346667
Small vessel skeleton density	Platelet count	0.0113006	0.0118983	0.949765	0.342545	0.343654	0.608007
Vessel diameter index	Platelet count	-0.0179978	0.00678151	-2.65396	0.00812803	0.00152406	0.0501616
Optic disc area	Platelet count	-0.0629429	0.0476823	-1.32005	0.187254	0.840632	0.437001
Optic cup area	Platelet count	-0.0279278	0.163408	-0.170908	0.86435	0.0273237	0.938713
Optic rim area	Platelet count	0.00259148	0.0550057	0.0471129	0.962437	0.499372	0.985042
Area ratio of cup and disc	Platelet count	0.0882865	0.145053	0.608652	0.542972	0.00521482	0.766337
Square root of area ratio of cup and disc	Platelet count	0.0417288	0.0717861	0.581294	0.561248	0.00521482	0.775857
Vertical diameter ratio of cup and disc	Platelet count	0.000185991	0.0774285	0.0024021	0.998084	0.00202626	0.999854
Optic cup volume	Platelet count	-0.238899	0.206624	-1.1562	0.24807	0.0169684	0.51036
Optic rim volume	Platelet count	0.0703894	0.105098	0.669753	0.503238	0.840632	0.734641
Disc horizontal diameter	Platelet count	-0.0180599	0.0265969	-0.679022	0.49735	0.69261	0.731324
Disc vertical diameter	Platelet count	-0.0399048	0.0226335	-1.76308	0.0783257	0.813345	0.251678
Center vessel density in the superficial layer	Platelet count	0.177215	0.0582186	3.04396	0.00241922	0.0788794	0.0197603
Superior vessel density in the superficial layer	Platelet count	-0.0399933	0.0375143	-1.06608	0.286742	0.978262	0.551361
Inferior vessel density in the superficial layer	Platelet count	0.00804193	0.0304551	0.264059	0.79181	0.0369542	0.905458
Nasal vessel density in the superficial layer	Platelet count	0.00893123	0.00913141	0.978078	0.328362	0.703527	0.593466
Temporal vessel density in the superficial layer	Platelet count	0.0832931	0.0284689	2.92576	0.00354342	3.87e-05	0.0261917
Center vessel density in the deep layer	Platelet count	0.0408351	0.0570222	0.716125	0.474144	0.453297	0.718023
Superior vessel density in the deep layer	Platelet count	0.0306324	0.0122469	2.50123	0.0125953	0.763967	0.0676391
Inferior vessel density in the deep layer	Platelet count	0.0469446	0.0236723	1.98311	0.0477318	0.0886484	0.178225
Nasal vessel density in the deep layer	Platelet count	0.00618083	0.0110904	0.557315	0.577484	0.42379	0.790027
Temporal vessel density in the deep layer	Platelet count	0.00951528	0.0173655	0.547943	0.5839	0.0322555	0.794959
Mean thickness of macular in the retina layer	Platelet count	0.0326865	0.0119232	2.74143	0.0062723	0.93304	0.0410551
Mean thickness of macular in the RNFL layer	Platelet count	0.0291963	0.0250955	1.16341	0.245057	0.000146653	0.509509
Mean thickness of macular in the GCL+ layer	Platelet count	0.0234333	0.0158854	1.47515	0.140618	0.535924	0.372807
Mean thickness of macular in the GCL++ layer	Platelet count	0.0329996	0.0147679	2.23455	0.0257593	0.965257	0.116456
Mean thickness of macular in the choroid layer	Platelet count	0.0191181	0.0563051	0.339545	0.7343	0.329918	0.875754
Mean thickness of optic disc in the retina layer	Platelet count	0.0260822	0.0112011	2.32854	0.0201668	0.891316	0.0972173
Mean thickness of optic disc in the RNFL layer	Platelet count	0.0338554	0.0228612	1.48091	0.139078	0.756987	0.370367
Mean thickness of optic disc in the GCL+ layer	Platelet count	0.0247044	0.0223041	1.10762	0.268406	0.441233	0.532974
Mean thickness of optic disc in the GCL++ layer	Platelet count	0.0208601	0.0165971	1.25685	0.209226	0.502832	0.465904
Mean thickness of optic disc in the choroid layer	Platelet count	0.0793724	0.0701352	1.13171	0.258144	0.63114	0.522333
FAZ major axis diameter	Red cell distribution width cv	0.0690073	0.0218282	3.16139	0.00163494	0.270019	0.0143168
Small vessel density	Red cell distribution width cv	-0.0492342	0.00952608	-5.16836	3.05e-07	0.398128	1.37888e-05
Vessel skeleton fractal dimension	Red cell distribution width cv	-0.000558924	0.000106493	-5.24848	2.01e-07	0.247809	1.00191e-05
Vessel complexity index	Red cell distribution width cv	-0.0507489	0.0126714	-4.00498	6.84e-05	0.0139472	0.00114629
FAZ perimeter	Red cell distribution width cv	0.0644932	0.0252941	2.54973	0.0109834	0.370394	0.061889
Big vessel skeleton density	Red cell distribution width cv	0.00926255	0.0100537	0.92131	0.357192	0.154877	0.622764
FAZ circularity index	Red cell distribution width cv	0.000486135	0.0209714	0.0231808	0.981512	0.0217754	0.991715
FAZ vertical diameter	Red cell distribution width cv	0.0967846	0.0232958	4.1546	3.64e-05	0.398128	0.000729501
FAZ eccentricity	Red cell distribution width cv	0.0622145	0.0311895	1.99473	0.0464429	0.486408	0.175994
Vessel skeleton density	Red cell distribution width cv	-0.0236281	0.00549886	-4.29691	1.97e-05	0.486408	0.000455914
Non-perfusion area	Red cell distribution width cv	0.145245	0.0430483	3.37399	0.000779894	0.226808	0.00792115
Vessel density in 1mm circle	Red cell distribution width cv	-0.160959	0.0307777	-5.22973	2.22e-07	0.139834	1.07892e-05
FAZ orientation	Red cell distribution width cv	0.300578	0.148849	2.01935	0.0441488	0.00247875	0.168947
FAZ minor axis diameter	Red cell distribution width cv	0.060772	0.0229508	2.64793	0.00827303	0.11306	0.0505747
Vessel perimeter index	Red cell distribution width cv	-0.0248792	0.0061042	-4.07576	5.09e-05	0.00104071	0.000907794
Vessel skeleton density in 2mm circle	Red cell distribution width cv	-0.0465043	0.0106501	-4.36658	1.44e-05	0.247809	0.00034992
FAZ horizontal diameter	Red cell distribution width cv	0.0459527	0.0234114	1.96283	0.0500444	0.293418	0.182526
Vessel density in 2mm circle	Red cell distribution width cv	-0.0294781	0.010703	-2.75418	0.00603	0.226808	0.0400079
FAZ area	Red cell distribution width cv	0.129476	0.0411589	3.14576	0.0017236	0.370394	0.0150254
Big vessel density	Red cell distribution width cv	0.024941	0.00721154	3.45848	0.000574664	0.398128	0.00620637
Vessel density	Red cell distribution width cv	0.000212187	0.00493848	0.0429661	0.96574	0.293418	0.985511
Vessel skeleton density in 1mm circle	Red cell distribution width cv	-0.162058	0.029295	-5.53193	4.41e-08	0.207022	2.7655e-06
Small vessel skeleton density	Red cell distribution width cv	-0.0356945	0.00724739	-4.92515	1.04e-06	0.370394	3.96424e-05
Vessel diameter index	Red cell distribution width cv	0.0238427	0.00412302	5.78283	1.09e-08	0.0188216	1.00903e-06
Optic disc area	Red cell distribution width cv	0.0456234	0.0352341	1.29486	0.195797	0.840632	0.450983
Optic cup area	Red cell distribution width cv	0.374117	0.121805	3.07143	0.00222097	0.0273237	0.0186802
Optic rim area	Red cell distribution width cv	-0.0738276	0.0405472	-1.82078	0.0690696	0.563331	0.228328
Area ratio of cup and disc	Red cell distribution width cv	0.261726	0.108455	2.41323	0.0160926	0.00298528	0.0818953
Square root of area ratio of cup and disc	Red cell distribution width cv	0.130534	0.0536687	2.43221	0.015281	0.00246331	0.0787965
Vertical diameter ratio of cup and disc	Red cell distribution width cv	0.175689	0.0577219	3.04371	0.00243295	0.00110684	0.0197893
Optic cup volume	Red cell distribution width cv	0.190287	0.150553	1.26393	0.206759	0.0101444	0.461999
Optic rim volume	Red cell distribution width cv	-0.31157	0.0767774	-4.0581	5.51e-05	0.784689	0.000973767
Disc horizontal diameter	Red cell distribution width cv	0.0287856	0.0196287	1.46651	0.142962	0.754873	0.375693
Disc vertical diameter	Red cell distribution width cv	0.0148003	0.0167518	0.883502	0.377271	0.840632	0.643316
Center vessel density in the superficial layer	Red cell distribution width cv	-0.160098	0.036787	-4.35202	1.54e-05	0.137585	0.0003696
Superior vessel density in the superficial layer	Red cell distribution width cv	-0.0405848	0.023831	-1.70303	0.0889909	0.994521	0.274754
Inferior vessel density in the superficial layer	Red cell distribution width cv	-0.0141145	0.0193639	-0.72891	0.466292	0.0546616	0.712339
Nasal vessel density in the superficial layer	Red cell distribution width cv	-0.014011	0.00578827	-2.42058	0.0157402	0.846869	0.0805237
Temporal vessel density in the superficial layer	Red cell distribution width cv	-0.0170424	0.0182022	-0.936283	0.349439	2.4e-05	0.613649
Center vessel density in the deep layer	Red cell distribution width cv	-0.0895885	0.0361274	-2.47979	0.0133716	0.483527	0.070637
Superior vessel density in the deep layer	Red cell distribution width cv	-0.0436982	0.00765281	-5.71009	1.65e-08	0.703527	1.23369e-06
Inferior vessel density in the deep layer	Red cell distribution width cv	-0.0521542	0.0149721	-3.48342	0.000524739	0.0619397	0.00579598
Nasal vessel density in the deep layer	Red cell distribution width cv	-0.00404464	0.00705361	-0.573414	0.566542	0.314988	0.781105
Temporal vessel density in the deep layer	Red cell distribution width cv	-0.0281741	0.0109975	-2.56187	0.0106117	0.00174387	0.0606738
Mean thickness of macular in the retina layer	Red cell distribution width cv	-0.0267815	0.0087707	-3.05352	0.00234687	0.977623	0.0193319
Mean thickness of macular in the RNFL layer	Red cell distribution width cv	-0.0399668	0.0184401	-2.16739	0.0305395	0.000228006	0.131223
Mean thickness of macular in the GCL+ layer	Red cell distribution width cv	-0.0162026	0.0117023	-1.38457	0.166621	0.535924	0.408317
Mean thickness of macular in the GCL++ layer	Red cell distribution width cv	-0.0348798	0.0108362	-3.21883	0.00134613	0.977623	0.0121715
Mean thickness of macular in the choroid layer	Red cell distribution width cv	-0.0292686	0.0414594	-0.705958	0.480448	0.304363	0.722902
Mean thickness of optic disc in the retina layer	Red cell distribution width cv	-0.0256427	0.00768563	-3.33645	0.000893265	0.867582	0.00872617
Mean thickness of optic disc in the RNFL layer	Red cell distribution width cv	-0.0465492	0.0156758	-2.9695	0.00308457	0.786583	0.0232419
Mean thickness of optic disc in the GCL+ layer	Red cell distribution width cv	0.00404123	0.0153782	0.26279	0.79279	0.471696	0.906046
Mean thickness of optic disc in the GCL++ layer	Red cell distribution width cv	-0.0192923	0.0114236	-1.68881	0.0917006	0.598826	0.280293
Mean thickness of optic disc in the choroid layer	Red cell distribution width cv	-0.0638223	0.048301	-1.32135	0.186816	0.726438	0.436504
FAZ major axis diameter	Neutrophilic granulocyte count	0.00662695	0.026799	0.247283	0.804758	0.247809	0.910813
Small vessel density	Neutrophilic granulocyte count	-0.00202737	0.0118267	-0.171423	0.863938	0.456238	0.938713
Vessel skeleton fractal dimension	Neutrophilic granulocyte count	-0.000202914	0.000132074	-1.53637	0.124879	0.293418	0.347992
Vessel complexity index	Neutrophilic granulocyte count	-0.0146589	0.0156116	-0.938977	0.348052	0.00741217	0.612875
FAZ perimeter	Neutrophilic granulocyte count	0.0098173	0.0309802	0.316889	0.751418	0.398128	0.884807
Big vessel skeleton density	Neutrophilic granulocyte count	-0.00833178	0.0122635	-0.679397	0.497101	0.154877	0.731324
FAZ circularity index	Neutrophilic granulocyte count	-0.0355178	0.0255405	-1.39065	0.164756	0.037964	0.407487
FAZ vertical diameter	Neutrophilic granulocyte count	0.0126584	0.0287379	0.440478	0.659721	0.343654	0.840273
FAZ eccentricity	Neutrophilic granulocyte count	0.0300853	0.0381219	0.789186	0.430259	0.456238	0.687848
Vessel skeleton density	Neutrophilic granulocyte count	-0.0072406	0.00678451	-1.06723	0.286222	0.579865	0.550906
Non-perfusion area	Neutrophilic granulocyte count	0.030763	0.052891	0.581631	0.560994	0.226808	0.775857
Vessel density in 1mm circle	Neutrophilic granulocyte count	-0.00563812	0.038227	-0.14749	0.882786	0.101247	0.947617
FAZ orientation	Neutrophilic granulocyte count	-0.22829	0.196246	-1.16329	0.245439	0.0031745	0.509758
FAZ minor axis diameter	Neutrophilic granulocyte count	-0.0144254	0.0281167	-0.513055	0.608067	0.171073	0.807986
Vessel perimeter index	Neutrophilic granulocyte count	-0.00499044	0.00752568	-0.663121	0.507462	0.0022077	0.736198
Vessel skeleton density in 2mm circle	Neutrophilic granulocyte count	-0.0135605	0.013146	-1.03153	0.302634	0.226808	0.570787
FAZ horizontal diameter	Neutrophilic granulocyte count	-0.0112346	0.0286218	-0.392518	0.694789	0.343654	0.861397
Vessel density in 2mm circle	Neutrophilic granulocyte count	-0.0090304	0.0131153	-0.688537	0.491333	0.317977	0.727084
FAZ area	Neutrophilic granulocyte count	-0.0158963	0.0505271	-0.314609	0.753148	0.317977	0.885799
Big vessel density	Neutrophilic granulocyte count	-0.000400256	0.00886587	-0.0451457	0.964003	0.426775	0.985426
Vessel density	Neutrophilic granulocyte count	0.000861967	0.0060223	0.143129	0.886227	0.317977	0.948693
Vessel skeleton density in 1mm circle	Neutrophilic granulocyte count	-0.0113044	0.0364613	-0.310038	0.75662	0.154877	0.88767
Small vessel skeleton density	Neutrophilic granulocyte count	-0.00221072	0.00898292	-0.246103	0.805671	0.317977	0.911126
Vessel diameter index	Neutrophilic granulocyte count	0.00810704	0.00513276	1.57947	0.114661	0.00628567	0.330713
Optic disc area	Neutrophilic granulocyte count	-0.0276321	0.0338223	-0.81698	0.41422	0.840632	0.677133
Optic cup area	Neutrophilic granulocyte count	0.241304	0.117306	2.05704	0.040088	0.0635296	0.158396
Optic rim area	Neutrophilic granulocyte count	-0.0520706	0.0389368	-1.33731	0.181559	0.59575	0.427464
Area ratio of cup and disc	Neutrophilic granulocyte count	0.27233	0.103944	2.61996	0.00900337	0.0105014	0.0536888
Square root of area ratio of cup and disc	Neutrophilic granulocyte count	0.134373	0.0514421	2.61211	0.0092103	0.00885686	0.054257
Vertical diameter ratio of cup and disc	Neutrophilic granulocyte count	0.146386	0.0554647	2.63926	0.00851158	0.00360656	0.0517308
Optic cup volume	Neutrophilic granulocyte count	0.0173233	0.151286	0.114507	0.908875	0.0101444	0.958781
Optic rim volume	Neutrophilic granulocyte count	-0.0321214	0.074505	-0.431131	0.666507	0.840632	0.843467
Disc horizontal diameter	Neutrophilic granulocyte count	-0.012177	0.0188519	-0.645929	0.518538	0.72411	0.744489
Disc vertical diameter	Neutrophilic granulocyte count	-0.0153347	0.0160675	-0.954397	0.340214	0.840632	0.607325
Center vessel density in the superficial layer	Neutrophilic granulocyte count	0.088461	0.0441332	2.00441	0.0453972	0.0619397	0.172705
Superior vessel density in the superficial layer	Neutrophilic granulocyte count	-0.0794984	0.0282047	-2.81862	0.00495434	0.978262	0.034158
Inferior vessel density in the superficial layer	Neutrophilic granulocyte count	-0.0292769	0.0229797	-1.27404	0.203059	0.0156823	0.459314
Nasal vessel density in the superficial layer	Neutrophilic granulocyte count	0.0031743	0.00690095	0.45998	0.645668	0.763967	0.830694
Temporal vessel density in the superficial layer	Neutrophilic granulocyte count	0.0734929	0.0214577	3.42501	0.000649344	0.00360161	0.00682338
Center vessel density in the deep layer	Neutrophilic granulocyte count	-0.0611521	0.0430271	-1.42124	0.155675	0.453297	0.392011
Superior vessel density in the deep layer	Neutrophilic granulocyte count	0.0104912	0.00928231	1.13024	0.258748	0.871654	0.522333
Inferior vessel density in the deep layer	Neutrophilic granulocyte count	-0.00629386	0.0179277	-0.35107	0.725638	0.099354	0.873023
Nasal vessel density in the deep layer	Neutrophilic granulocyte count	0.0196835	0.00834699	2.35816	0.0186302	0.703527	0.0909978
Temporal vessel density in the deep layer	Neutrophilic granulocyte count	-0.00558289	0.0131181	-0.425588	0.670535	0.0369542	0.845184
Mean thickness of macular in the retina layer	Neutrophilic granulocyte count	0.0115678	0.00863833	1.33912	0.180962	0.93304	0.427464
Mean thickness of macular in the RNFL layer	Neutrophilic granulocyte count	-0.0043985	0.0181251	-0.242674	0.808328	0.000146653	0.912538
Mean thickness of macular in the GCL+ layer	Neutrophilic granulocyte count	0.00518381	0.0114787	0.451604	0.651693	0.473202	0.834613
Mean thickness of macular in the GCL++ layer	Neutrophilic granulocyte count	0.0022496	0.0106936	0.210369	0.833441	0.977623	0.92918
Mean thickness of macular in the choroid layer	Neutrophilic granulocyte count	0.0285373	0.040618	0.702578	0.482551	0.329918	0.724166
Mean thickness of optic disc in the retina layer	Neutrophilic granulocyte count	0.0161028	0.00754774	2.13347	0.0332325	0.842084	0.139233
Mean thickness of optic disc in the RNFL layer	Neutrophilic granulocyte count	0.0146535	0.0154094	0.95095	0.341957	0.786583	0.608007
Mean thickness of optic disc in the GCL+ layer	Neutrophilic granulocyte count	0.0286283	0.0149943	1.90928	0.0566339	0.441233	0.199089
Mean thickness of optic disc in the GCL++ layer	Neutrophilic granulocyte count	0.0153114	0.0111745	1.3702	0.171061	0.598826	0.415425
Mean thickness of optic disc in the choroid layer	Neutrophilic granulocyte count	0.0444016	0.047244	0.939835	0.347626	0.663311	0.612678
FAZ major axis diameter	Neutrophilic granulocyte ratio	0.0274355	0.0607572	0.45156	0.65172	0.343654	0.834613
Small vessel density	Neutrophilic granulocyte ratio	-0.0132571	0.0268114	-0.494457	0.621132	0.398128	0.815865
Vessel skeleton fractal dimension	Neutrophilic granulocyte ratio	-0.000270396	0.000299775	-0.901996	0.367356	0.343654	0.630865
Vessel complexity index	Neutrophilic granulocyte ratio	-0.0309737	0.0353999	-0.874966	0.38188	0.0102231	0.647796
FAZ perimeter	Neutrophilic granulocyte ratio	0.000793499	0.0702482	0.0112957	0.990991	0.343654	0.995086
Big vessel skeleton density	Neutrophilic granulocyte ratio	0.0151599	0.0278089	0.545145	0.58582	0.154877	0.795831
FAZ circularity index	Neutrophilic granulocyte ratio	0.00184729	0.057986	0.0318575	0.974594	0.0217754	0.988685
FAZ vertical diameter	Neutrophilic granulocyte ratio	0.0314224	0.0651575	0.482252	0.629771	0.317977	0.822603
FAZ eccentricity	Neutrophilic granulocyte ratio	0.105871	0.0863844	1.22558	0.220749	0.486408	0.477062
Vessel skeleton density	Neutrophilic granulocyte ratio	-0.0035241	0.0153944	-0.228922	0.818994	0.486408	0.919771
Non-perfusion area	Neutrophilic granulocyte ratio	0.0283985	0.119946	0.236761	0.812909	0.171073	0.91674
Vessel density in 1mm circle	Neutrophilic granulocyte ratio	-0.0635921	0.0866439	-0.733948	0.463215	0.0904218	0.712289
FAZ orientation	Neutrophilic granulocyte ratio	-0.670573	0.438967	-1.52762	0.127436	0.00646297	0.350899
FAZ minor axis diameter	Neutrophilic granulocyte ratio	-0.0230282	0.0637565	-0.36119	0.718062	0.125908	0.871743
Vessel perimeter index	Neutrophilic granulocyte ratio	-0.00371799	0.017068	-0.217834	0.827619	0.0018368	0.926753
Vessel skeleton density in 2mm circle	Neutrophilic granulocyte ratio	-0.0108551	0.0298258	-0.36395	0.716	0.247809	0.871743
FAZ horizontal diameter	Neutrophilic granulocyte ratio	-0.0213896	0.064898	-0.329588	0.741806	0.343654	0.880923
Vessel density in 2mm circle	Neutrophilic granulocyte ratio	0.00240659	0.0297467	0.0809027	0.935541	0.317977	0.970487
FAZ area	Neutrophilic granulocyte ratio	0.00345223	0.114571	0.0301318	0.97597	0.293418	0.988685
Big vessel density	Neutrophilic granulocyte ratio	0.0203555	0.0200881	1.01331	0.311247	0.426775	0.576251
Vessel density	Neutrophilic granulocyte ratio	0.00804715	0.0136517	0.589462	0.555733	0.270019	0.773886
Vessel skeleton density in 1mm circle	Neutrophilic granulocyte ratio	-0.0800788	0.0826235	-0.969201	0.332765	0.154877	0.599789
Small vessel skeleton density	Neutrophilic granulocyte ratio	-0.00602332	0.0203672	-0.295737	0.767515	0.317977	0.889819
Vessel diameter index	Neutrophilic granulocyte ratio	0.0115844	0.0116498	0.994385	0.320364	0.00316333	0.587535
Optic disc area	Neutrophilic granulocyte ratio	0.0230245	0.0765086	0.30094	0.76355	0.840632	0.888477
Optic cup area	Neutrophilic granulocyte ratio	0.692971	0.262747	2.6374	0.00855794	0.0635296	0.0518275
Optic rim area	Neutrophilic granulocyte ratio	-0.137098	0.0880013	-1.55791	0.11971	0.62823	0.340857
Area ratio of cup and disc	Neutrophilic granulocyte ratio	0.699392	0.232924	3.00266	0.00278099	0.00624133	0.0214534
Square root of area ratio of cup and disc	Neutrophilic granulocyte ratio	0.346424	0.115269	3.00535	0.00275685	0.00744658	0.0214237
Vertical diameter ratio of cup and disc	Neutrophilic granulocyte ratio	0.402892	0.124153	3.24514	0.0012353	0.00298528	0.0114831
Optic cup volume	Neutrophilic granulocyte ratio	0.485746	0.337008	1.44135	0.15002	0.0235078	0.385402
Optic rim volume	Neutrophilic granulocyte ratio	-0.288005	0.168134	-1.71295	0.0871686	0.890286	0.271564
Disc horizontal diameter	Neutrophilic granulocyte ratio	0.0253684	0.0426288	0.5951	0.55197	0.69261	0.772243
Disc vertical diameter	Neutrophilic granulocyte ratio	0.00411457	0.0363542	0.11318	0.90992	0.840632	0.958781
Center vessel density in the superficial layer	Neutrophilic granulocyte ratio	-0.0860499	0.0997085	-0.863014	0.388415	0.168601	0.652054
Superior vessel density in the superficial layer	Neutrophilic granulocyte ratio	-0.0542808	0.063894	-0.849544	0.395859	0.987713	0.660132
Inferior vessel density in the superficial layer	Neutrophilic granulocyte ratio	-0.0111807	0.0518568	-0.215608	0.829354	0.0619397	0.926972
Nasal vessel density in the superficial layer	Neutrophilic granulocyte ratio	-0.0142551	0.0155493	-0.916769	0.359568	0.703527	0.625224
Temporal vessel density in the superficial layer	Neutrophilic granulocyte ratio	0.0339564	0.0487428	0.696646	0.486248	0.000358327	0.725453
Center vessel density in the deep layer	Neutrophilic granulocyte ratio	-0.131871	0.0970029	-1.35946	0.174424	0.545655	0.420695
Superior vessel density in the deep layer	Neutrophilic granulocyte ratio	-0.0111849	0.0209384	-0.534183	0.593378	0.763967	0.798842
Inferior vessel density in the deep layer	Neutrophilic granulocyte ratio	-0.0315125	0.0403989	-0.780032	0.435626	0.0619397	0.690185
Nasal vessel density in the deep layer	Neutrophilic granulocyte ratio	0.0376154	0.018836	1.99699	0.0461987	0.703527	0.175411
Temporal vessel density in the deep layer	Neutrophilic granulocyte ratio	-0.00332197	0.0295741	-0.112327	0.910595	0.0322555	0.958781
Mean thickness of macular in the retina layer	Neutrophilic granulocyte ratio	0.00546806	0.0198661	0.275245	0.783209	0.787385	0.899857
Mean thickness of macular in the RNFL layer	Neutrophilic granulocyte ratio	-0.0599191	0.0415734	-1.44128	0.149949	5.86e-05	0.385402
Mean thickness of macular in the GCL+ layer	Neutrophilic granulocyte ratio	0.00935993	0.0263676	0.354979	0.722712	0.41312	0.872641
Mean thickness of macular in the GCL++ layer	Neutrophilic granulocyte ratio	-0.018628	0.0245537	-0.758664	0.448307	0.977623	0.700936
Mean thickness of macular in the choroid layer	Neutrophilic granulocyte ratio	0.0171985	0.0933288	0.184278	0.853848	0.356608	0.936531
Mean thickness of optic disc in the retina layer	Neutrophilic granulocyte ratio	0.0143228	0.0172285	0.831343	0.406063	0.913101	0.670107
Mean thickness of optic disc in the RNFL layer	Neutrophilic granulocyte ratio	-0.00645444	0.035099	-0.183892	0.854151	0.786583	0.936531
Mean thickness of optic disc in the GCL+ layer	Neutrophilic granulocyte ratio	0.0467925	0.0341754	1.36919	0.171379	0.471696	0.415425
Mean thickness of optic disc in the GCL++ layer	Neutrophilic granulocyte ratio	0.00749736	0.0254697	0.294364	0.768566	0.598826	0.889819
Mean thickness of optic disc in the choroid layer	Neutrophilic granulocyte ratio	0.00502802	0.107612	0.0467237	0.962747	0.756987	0.985042
FAZ major axis diameter	Total cholesterol	-0.114288	0.046782	-2.44298	0.0148023	0.246867	0.0768356
Small vessel density	Total cholesterol	0.00409492	0.0207567	0.197282	0.843662	0.425783	0.931603
Vessel skeleton fractal dimension	Total cholesterol	2.83e-06	0.00023214	0.0121962	0.990272	0.342653	0.994878
Vessel complexity index	Total cholesterol	-5.02e-06	0.0274132	-0.00018311	0.999854	0.0073135	0.999854
FAZ perimeter	Total cholesterol	-0.15153	0.05401	-2.8056	0.00515603	0.485451	0.0351696
Big vessel skeleton density	Total cholesterol	-0.000225118	0.0214946	-0.0104733	0.991647	0.15409	0.99523
FAZ circularity index	Total cholesterol	-0.00586937	0.0448844	-0.130767	0.895996	0.0248726	0.95373
FAZ vertical diameter	Total cholesterol	-0.189073	0.0498908	-3.78973	0.000163248	0.485451	0.00220385
FAZ eccentricity	Total cholesterol	0.174415	0.0663903	2.62712	0.00879184	0.455261	0.0529144
Vessel skeleton density	Total cholesterol	0.00400348	0.0119138	0.336038	0.736939	0.51623	0.877287
Non-perfusion area	Total cholesterol	-0.240191	0.0923661	-2.60042	0.00949921	0.139084	0.0554548
Vessel density in 1mm circle	Total cholesterol	0.108319	0.0668314	1.62078	0.105497	0.0799818	0.313109
FAZ orientation	Total cholesterol	-0.118111	0.327493	-0.360652	0.71856	0.00110391	0.871743
FAZ minor axis diameter	Total cholesterol	-0.188004	0.0487612	-3.85561	0.000125625	0.15409	0.0017901
Vessel perimeter index	Total cholesterol	0.00653713	0.0132085	0.494918	0.620807	0.00180546	0.815865
Vessel skeleton density in 2mm circle	Total cholesterol	0.0352443	0.0230486	1.52913	0.126665	0.269054	0.350231
FAZ horizontal diameter	Total cholesterol	-0.121091	0.0499516	-2.42418	0.015585	0.269054	0.0801513
Vessel density in 2mm circle	Total cholesterol	0.0357387	0.022983	1.555	0.120379	0.292436	0.340857
FAZ area	Total cholesterol	-0.308959	0.0877619	-3.52042	0.00045761	0.206133	0.00525365
Big vessel density	Total cholesterol	0.0096541	0.0155428	0.621129	0.534709	0.485451	0.759681
Vessel density	Total cholesterol	0.0061821	0.0105665	0.585065	0.558685	0.316983	0.775198
Vessel skeleton density in 1mm circle	Total cholesterol	0.133786	0.0636933	2.10048	0.036029	0.112389	0.147454
Small vessel skeleton density	Total cholesterol	0.00185875	0.015765	0.117903	0.906177	0.342653	0.957916
Vessel diameter index	Total cholesterol	0.00210345	0.0090216	0.233157	0.815705	0.00619921	0.918731
Optic disc area	Total cholesterol	0.0551733	0.0581938	0.948095	0.343411	0.840212	0.608007
Optic cup area	Total cholesterol	0.284416	0.201313	1.41281	0.158202	0.031355	0.395387
Optic rim area	Total cholesterol	-0.0273756	0.0670409	-0.408342	0.683149	0.498375	0.853497
Area ratio of cup and disc	Total cholesterol	0.229529	0.178771	1.28393	0.199636	0.0051296	0.455507
Square root of area ratio of cup and disc	Total cholesterol	0.118626	0.088463	1.34097	0.180408	0.0051296	0.427464
Vertical diameter ratio of cup and disc	Total cholesterol	0.134134	0.0953438	1.40684	0.159963	0.00241736	0.399189
Optic cup volume	Total cholesterol	0.401199	0.256377	1.56488	0.118152	0.0271937	0.33728
Optic rim volume	Total cholesterol	-0.302553	0.127597	-2.37116	0.0180047	0.812862	0.0888354
Disc horizontal diameter	Total cholesterol	0.049047	0.0323969	1.51394	0.130497	0.723438	0.356301
Disc vertical diameter	Total cholesterol	0.00723263	0.0276711	0.261379	0.793878	0.840212	0.906641
Center vessel density in the superficial layer	Total cholesterol	0.0551987	0.0767314	0.719376	0.472142	0.123065	0.717065
Superior vessel density in the superficial layer	Total cholesterol	-0.0112923	0.0492922	-0.229088	0.818865	0.98768	0.919771
Inferior vessel density in the superficial layer	Total cholesterol	-0.0477423	0.0399464	-1.19516	0.232416	0.0208762	0.493351
Nasal vessel density in the superficial layer	Total cholesterol	-0.0242333	0.0119607	-2.02607	0.0431241	0.671614	0.166336
Temporal vessel density in the superficial layer	Total cholesterol	-0.0566649	0.0375363	-1.5096	0.131581	1.83e-05	0.357254
Center vessel density in the deep layer	Total cholesterol	0.122335	0.0746638	1.63847	0.101757	0.45231	0.303399
Superior vessel density in the deep layer	Total cholesterol	-0.0515526	0.0160308	-3.21586	0.00135836	0.763401	0.0122253
Inferior vessel density in the deep layer	Total cholesterol	-0.0986868	0.030948	-3.18879	0.00149022	0.0542257	0.0132087
Nasal vessel density in the deep layer	Total cholesterol	-0.0182502	0.0145472	-1.25455	0.210048	0.48256	0.466666
Temporal vessel density in the deep layer	Total cholesterol	-0.073132	0.0226226	-3.2327	0.00128183	0.00501779	0.0118098
Mean thickness of macular in the retina layer	Total cholesterol	-0.00554826	0.0153485	-0.361485	0.717846	0.815254	0.871743
Mean thickness of macular in the RNFL layer	Total cholesterol	-0.0176426	0.0320828	-0.549907	0.582558	0.000222646	0.794959
Mean thickness of macular in the GCL+ layer	Total cholesterol	-0.0047566	0.0203742	-0.233462	0.815471	0.472199	0.918731
Mean thickness of macular in the GCL++ layer	Total cholesterol	-0.00517595	0.0189623	-0.27296	0.784964	0.977561	0.900836
Mean thickness of macular in the choroid layer	Total cholesterol	-0.0435971	0.0720395	-0.605183	0.545253	0.355567	0.767475
Mean thickness of optic disc in the retina layer	Total cholesterol	-0.0455841	0.0130154	-3.50232	0.00049052	0.725777	0.00551197
Mean thickness of optic disc in the RNFL layer	Total cholesterol	-0.0307332	0.0267096	-1.15064	0.250273	0.756387	0.511599
Mean thickness of optic disc in the GCL+ layer	Total cholesterol	-0.0358834	0.0260295	-1.37856	0.168469	0.470687	0.411438
Mean thickness of optic disc in the GCL++ layer	Total cholesterol	-0.0342048	0.0193548	-1.76725	0.0776225	0.597952	0.250246
Mean thickness of optic disc in the choroid layer	Total cholesterol	0.0873769	0.0818305	1.06778	0.285989	0.786045	0.550906
FAZ major axis diameter	Creatinine	-0.155396	0.0413334	-3.75957	0.000183814	0.579003	0.00243085
Small vessel density	Creatinine	0.0278046	0.0184124	1.5101	0.131451	0.455261	0.357254
Vessel skeleton fractal dimension	Creatinine	-1.87e-05	0.000206237	-0.0905604	0.927867	0.342653	0.96717
Vessel complexity index	Creatinine	0.0172183	0.0243461	0.707229	0.47965	0.00619921	0.722902
FAZ perimeter	Creatinine	-0.154435	0.0479017	-3.22399	0.00132043	0.36939	0.0120334
Big vessel skeleton density	Creatinine	-0.0503385	0.0190051	-2.64869	0.00825513	0.112389	0.0505747
FAZ circularity index	Creatinine	-0.0477509	0.0398374	-1.19865	0.231055	0.0328665	0.492512
FAZ vertical diameter	Creatinine	-0.159511	0.0443667	-3.59528	0.000345841	0.36939	0.00425516
FAZ eccentricity	Creatinine	0.0606036	0.0592181	1.0234	0.30646	0.51623	0.572722
Vessel skeleton density	Creatinine	-0.0007991	0.0105852	-0.0754922	0.939844	0.547464	0.971322
Non-perfusion area	Creatinine	-0.27216	0.0818213	-3.32627	0.000924214	0.0710189	0.00898336
Vessel density in 1mm circle	Creatinine	0.27511	0.058603	4.69446	3.19e-06	0.125197	0.000105108
FAZ orientation	Creatinine	0.485474	0.295698	1.64179	0.10146	0.00392941	0.302978
FAZ minor axis diameter	Creatinine	-0.181974	0.0432378	-4.20867	2.89e-05	0.100616	0.000604103
Vessel perimeter index	Creatinine	0.00591839	0.0117346	0.504353	0.614166	0.00180546	0.812203
Vessel skeleton density in 2mm circle	Creatinine	0.0293182	0.0204808	1.43149	0.152717	0.246867	0.388588
FAZ horizontal diameter	Creatinine	-0.19082	0.0439929	-4.33752	1.64e-05	0.36939	0.000384116
Vessel density in 2mm circle	Creatinine	0.0202731	0.0204386	0.991905	0.321572	0.246867	0.588641
FAZ area	Creatinine	-0.356648	0.0775125	-4.60117	4.95e-06	0.22589	0.000152743
Big vessel density	Creatinine	-0.0313662	0.0137633	-2.27897	0.0229569	0.51623	0.10728
Vessel density	Creatinine	-0.00443444	0.00938827	-0.472339	0.636826	0.342653	0.827068
Vessel skeleton density in 1mm circle	Creatinine	0.292498	0.055715	5.2499	2e-07	0.246867	1.00191e-05
Small vessel skeleton density	Creatinine	0.0112461	0.0139999	0.803297	0.422065	0.316983	0.682907
Vessel diameter index	Creatinine	-0.00364681	0.00801413	-0.455047	0.649211	0.00619921	0.83461
Optic disc area	Creatinine	-0.0430933	0.0522941	-0.824057	0.410191	0.840212	0.674019
Optic cup area	Creatinine	0.213916	0.179756	1.19003	0.234477	0.0418367	0.49654
Optic rim area	Creatinine	-0.0356387	0.0602267	-0.591743	0.554216	0.530183	0.772881
Area ratio of cup and disc	Creatinine	0.239595	0.159479	1.50236	0.133501	0.00614279	0.360954
Square root of area ratio of cup and disc	Creatinine	0.117926	0.0789275	1.4941	0.135646	0.00733307	0.365228
Vertical diameter ratio of cup and disc	Creatinine	0.152094	0.0850143	1.78905	0.0740833	0.00427012	0.241236
Optic cup volume	Creatinine	0.126738	0.229903	0.551267	0.581661	0.0119025	0.794624
Optic rim volume	Creatinine	-0.213971	0.11482	-1.86354	0.0628088	0.840212	0.212718
Disc horizontal diameter	Creatinine	-0.0011557	0.0291559	-0.0396386	0.968393	0.723438	0.986664
Disc vertical diameter	Creatinine	-0.0426773	0.0248102	-1.72015	0.0858507	0.840212	0.26874
Center vessel density in the superficial layer	Creatinine	0.305558	0.0674847	4.52781	6.97e-06	0.244029	0.000208457
Superior vessel density in the superficial layer	Creatinine	-0.0174364	0.0439428	-0.396797	0.691634	0.978203	0.859129
Inferior vessel density in the superficial layer	Creatinine	-0.0283464	0.0356333	-0.795502	0.426582	0.0418546	0.684221
Nasal vessel density in the superficial layer	Creatinine	-0.0114882	0.0106851	-1.07516	0.282662	0.702846	0.547295
Temporal vessel density in the superficial layer	Creatinine	-0.0343743	0.0334934	-1.0263	0.305092	0.000184766	0.572722
Center vessel density in the deep layer	Creatinine	0.282493	0.0658574	4.28946	2.03e-05	0.48256	0.000464273
Superior vessel density in the deep layer	Creatinine	-0.010871	0.0143881	-0.755556	0.450161	0.763401	0.701059
Inferior vessel density in the deep layer	Creatinine	-0.0497476	0.0277229	-1.79446	0.0731572	0.0694835	0.239021
Nasal vessel density in the deep layer	Creatinine	-0.0250785	0.01295	-1.93656	0.053188	0.544745	0.18972
Temporal vessel density in the deep layer	Creatinine	-0.039948	0.0202596	-1.9718	0.0490125	0.0418546	0.180114
Mean thickness of macular in the retina layer	Creatinine	0.0174389	0.0136688	1.27582	0.202442	0.994342	0.459215
Mean thickness of macular in the RNFL layer	Creatinine	-0.100395	0.0283566	-3.54046	0.000425769	0.000423323	0.0049873
Mean thickness of macular in the GCL+ layer	Creatinine	0.00910267	0.0181613	0.501213	0.616378	0.472199	0.812916
Mean thickness of macular in the GCL++ layer	Creatinine	-0.0342378	0.0168566	-2.03112	0.0426183	0.977561	0.165274
Mean thickness of macular in the choroid layer	Creatinine	-0.0114462	0.0642393	-0.178181	0.858632	0.355567	0.938466
Mean thickness of optic disc in the retina layer	Creatinine	0.00441173	0.0117524	0.375391	0.707484	0.814543	0.868242
Mean thickness of optic disc in the RNFL layer	Creatinine	-0.0904237	0.0236889	-3.81714	0.000146967	0.814543	0.002012
Mean thickness of optic disc in the GCL+ layer	Creatinine	0.0264688	0.0233128	1.13537	0.256607	0.410527	0.521259
Mean thickness of optic disc in the GCL++ layer	Creatinine	-0.0504726	0.0172607	-2.92413	0.00356582	0.440206	0.0262574
Mean thickness of optic disc in the choroid layer	Creatinine	-0.130018	0.0731528	-1.77735	0.0759446	0.814543	0.245651
FAZ major axis diameter	Glucose	0.0794296	0.0636983	1.24697	0.21281	0.292436	0.469558
Small vessel density	Glucose	-0.0924077	0.0279699	-3.30383	0.00100025	0.547464	0.00962621
Vessel skeleton fractal dimension	Glucose	-0.00110337	0.000312475	-3.53108	0.000439859	0.397128	0.00512027
Vessel complexity index	Glucose	-0.0262336	0.0372011	-0.705185	0.48092	0.00860455	0.723054
FAZ perimeter	Glucose	0.0490753	0.0736909	0.665961	0.505646	0.342653	0.734641
Big vessel skeleton density	Glucose	0.000592224	0.0291791	0.0202962	0.983813	0.15409	0.992492
FAZ circularity index	Glucose	0.0496329	0.0609039	0.814937	0.415374	0.0248726	0.677133
FAZ vertical diameter	Glucose	0.101431	0.0682871	1.48536	0.137881	0.36939	0.368188
FAZ eccentricity	Glucose	0.127942	0.0904266	1.41487	0.157534	0.485451	0.394647
Vessel skeleton density	Glucose	-0.0551901	0.0160448	-3.43975	0.000615339	0.642349	0.00660894
Non-perfusion area	Glucose	0.182961	0.125785	1.45456	0.146222	0.269054	0.38104
Vessel density in 1mm circle	Glucose	-0.293625	0.0902352	-3.25399	0.00119037	0.08983	0.0111254
FAZ orientation	Glucose	-0.214602	0.423994	-0.506143	0.61305	0.00186342	0.811279
FAZ minor axis diameter	Glucose	0.0611843	0.066826	0.915576	0.360192	0.15409	0.625722
Vessel perimeter index	Glucose	-0.0225648	0.0179142	-1.2596	0.208215	0.00149729	0.464719
Vessel skeleton density in 2mm circle	Glucose	-0.0537451	0.0312755	-1.71844	0.0861405	0.206133	0.268792
FAZ horizontal diameter	Glucose	0.0669112	0.068037	0.983453	0.32571	0.269054	0.591546
Vessel density in 2mm circle	Glucose	-0.0103138	0.031249	-0.330052	0.741456	0.292436	0.880923
FAZ area	Glucose	0.147772	0.12002	1.23123	0.218634	0.292436	0.476485
Big vessel density	Glucose	0.0234713	0.0210872	1.11306	0.266051	0.51623	0.529921
Vessel density	Glucose	-0.0203479	0.0143277	-1.42017	0.155984	0.342653	0.39228
Vessel skeleton density in 1mm circle	Glucose	-0.298036	0.0860207	-3.4647	0.00056183	0.170249	0.00610166
Small vessel skeleton density	Glucose	-0.0712671	0.0212382	-3.35562	0.000832849	0.397128	0.00821857
Vessel diameter index	Glucose	0.0348048	0.0121794	2.85767	0.00438908	0.00180546	0.0310268
Optic disc area	Glucose	0.073469	0.0855654	0.85863	0.390841	0.840212	0.654432
Optic cup area	Glucose	0.822256	0.29979	2.74277	0.00626385	0.0418367	0.0410551
Optic rim area	Glucose	-0.141625	0.0984271	-1.43888	0.150637	0.498375	0.38582
Area ratio of cup and disc	Glucose	0.638552	0.266518	2.3959	0.0168675	0.0051296	0.0849491
Square root of area ratio of cup and disc	Glucose	0.324267	0.131868	2.45903	0.0141967	0.00354353	0.074189
Vertical diameter ratio of cup and disc	Glucose	0.382988	0.142009	2.69692	0.00718392	0.00241736	0.0462435
Optic cup volume	Glucose	0.697671	0.377119	1.85	0.0648176	0.0167344	0.21838
Optic rim volume	Glucose	-0.667367	0.186636	-3.57577	0.00037347	0.840212	0.00448164
Disc horizontal diameter	Glucose	0.0478081	0.0476734	1.00282	0.316295	0.723438	0.582823
Disc vertical diameter	Glucose	0.0172997	0.0406782	0.425281	0.670764	0.840212	0.845184
Center vessel density in the superficial layer	Glucose	-0.333746	0.108912	-3.06437	0.00226225	0.136835	0.0187941
Superior vessel density in the superficial layer	Glucose	-0.0579405	0.0703617	-0.823467	0.410514	0.998624	0.674019
Inferior vessel density in the superficial layer	Glucose	-0.00748606	0.0571013	-0.131101	0.895732	0.0278021	0.95373
Nasal vessel density in the superficial layer	Glucose	-0.0454595	0.0170454	-2.66696	0.00782495	0.640004	0.0485997
Temporal vessel density in the superficial layer	Glucose	-0.0225361	0.0536817	-0.41981	0.674749	7.57e-05	0.847758
Center vessel density in the deep layer	Glucose	-0.228162	0.106484	-2.14268	0.0324716	0.45231	0.13693
Superior vessel density in the deep layer	Glucose	-0.0595971	0.0229491	-2.59693	0.00959717	0.733508	0.055859
Inferior vessel density in the deep layer	Glucose	-0.119445	0.0442829	-2.69731	0.00715286	0.098724	0.0461966
Nasal vessel density in the deep layer	Glucose	-0.0642842	0.0206591	-3.11166	0.0019335	0.45231	0.0167054
Temporal vessel density in the deep layer	Glucose	-0.114199	0.0322606	-3.5399	0.00042587	0.00296891	0.0049873
Mean thickness of macular in the retina layer	Glucose	-0.0260207	0.021085	-1.23409	0.217584	0.891461	0.476307
Mean thickness of macular in the RNFL layer	Glucose	-0.0295122	0.0441126	-0.669019	0.503703	0.000222646	0.734641
Mean thickness of macular in the GCL+ layer	Glucose	-0.0346153	0.0279873	-1.23682	0.216567	0.472199	0.475175
Mean thickness of macular in the GCL++ layer	Glucose	-0.0350302	0.026043	-1.34509	0.179031	0.977561	0.426514
Mean thickness of macular in the choroid layer	Glucose	-0.212567	0.0987628	-2.1523	0.0317135	0.303338	0.134904
Mean thickness of optic disc in the retina layer	Glucose	-0.0506792	0.0193141	-2.62395	0.00888111	0.786045	0.0531227
Mean thickness of optic disc in the RNFL layer	Glucose	-0.0298329	0.0395068	-0.755132	0.450423	0.786045	0.701059
Mean thickness of optic disc in the GCL+ layer	Glucose	-0.00166477	0.0385323	-0.0432046	0.965551	0.470687	0.985511
Mean thickness of optic disc in the GCL++ layer	Glucose	-0.0224312	0.028664	-0.782556	0.434153	0.470687	0.689537
Mean thickness of optic disc in the choroid layer	Glucose	-0.0449395	0.121059	-0.37122	0.710586	0.786045	0.870526
FAZ major axis diameter	High-density lipoprotein cholesterol	-0.0221515	0.0322756	-0.686324	0.492727	0.269054	0.727084
Small vessel density	High-density lipoprotein cholesterol	0.0182029	0.0142512	1.27729	0.201907	0.455261	0.458536
Vessel skeleton fractal dimension	High-density lipoprotein cholesterol	0.000215681	0.000159358	1.35344	0.176334	0.36939	0.423201
Vessel complexity index	High-density lipoprotein cholesterol	0.00614558	0.0188407	0.326187	0.744376	0.00619921	0.881284
FAZ perimeter	High-density lipoprotein cholesterol	0.00342585	0.0373222	0.0917911	0.926889	0.36939	0.96667
Big vessel skeleton density	High-density lipoprotein cholesterol	-0.00530571	0.0147726	-0.359159	0.71958	0.15409	0.871743
FAZ circularity index	High-density lipoprotein cholesterol	-0.0166762	0.0308447	-0.54065	0.588914	0.0328665	0.797391
FAZ vertical diameter	High-density lipoprotein cholesterol	-0.0152103	0.0346227	-0.439315	0.660564	0.292436	0.840403
FAZ eccentricity	High-density lipoprotein cholesterol	-0.0780352	0.0457564	-1.70545	0.0885363	0.547464	0.274505
Vessel skeleton density	High-density lipoprotein cholesterol	0.0103579	0.00818038	1.26619	0.205849	0.735373	0.461733
Non-perfusion area	High-density lipoprotein cholesterol	-0.0327951	0.0637681	-0.514287	0.607207	0.316983	0.807394
Vessel density in 1mm circle	High-density lipoprotein cholesterol	0.0803138	0.0459219	1.74892	0.0807247	0.08983	0.258532
FAZ orientation	High-density lipoprotein cholesterol	-0.288718	0.235326	-1.22689	0.220625	0.0062946	0.477062
FAZ minor axis diameter	High-density lipoprotein cholesterol	0.0108557	0.0338523	0.320679	0.748545	0.139084	0.882993
Vessel perimeter index	High-density lipoprotein cholesterol	0.000990661	0.0090801	0.109102	0.913151	0.00217112	0.958781
Vessel skeleton density in 2mm circle	High-density lipoprotein cholesterol	0.009578	0.0158634	0.603779	0.546178	0.22589	0.76773
FAZ horizontal diameter	High-density lipoprotein cholesterol	0.0117907	0.0344685	0.342072	0.732395	0.316983	0.875093
Vessel density in 2mm circle	High-density lipoprotein cholesterol	-0.00316279	0.0158227	-0.19989	0.841623	0.292436	0.931557
FAZ area	High-density lipoprotein cholesterol	-0.00981749	0.0608304	-0.161391	0.87183	0.316983	0.9421
Big vessel density	High-density lipoprotein cholesterol	-0.00848015	0.0106813	-0.793924	0.427498	0.51623	0.685124
Vessel density	High-density lipoprotein cholesterol	-0.00290889	0.00726363	-0.400473	0.688925	0.292436	0.856311
Vessel skeleton density in 1mm circle	High-density lipoprotein cholesterol	0.083095	0.0438027	1.89703	0.0582188	0.15409	0.201742
Small vessel skeleton density	High-density lipoprotein cholesterol	0.0157093	0.0108203	1.45183	0.146978	0.292436	0.381716
Vessel diameter index	High-density lipoprotein cholesterol	-0.0132951	0.00618152	-2.15078	0.0318213	0.00311397	0.135067
Optic disc area	High-density lipoprotein cholesterol	0.0465288	0.0410558	1.13331	0.257478	0.840212	0.521936
Optic cup area	High-density lipoprotein cholesterol	-0.299507	0.141903	-2.11065	0.0351923	0.0362754	0.144638
Optic rim area	High-density lipoprotein cholesterol	0.142536	0.0470054	3.03232	0.00251735	0.530183	0.0202961
Area ratio of cup and disc	High-density lipoprotein cholesterol	-0.29235	0.125887	-2.32232	0.0205307	0.00293136	0.0983046
Square root of area ratio of cup and disc	High-density lipoprotein cholesterol	-0.145059	0.0622998	-2.3284	0.0202036	0.00241736	0.0972173
Vertical diameter ratio of cup and disc	High-density lipoprotein cholesterol	-0.175413	0.0670812	-2.61494	0.00913592	0.00162855	0.0542447
Optic cup volume	High-density lipoprotein cholesterol	-0.198278	0.183372	-1.08128	0.280016	0.0232093	0.544351
Optic rim volume	High-density lipoprotein cholesterol	0.259982	0.0898682	2.89292	0.0039365	0.812862	0.0285543
Disc horizontal diameter	High-density lipoprotein cholesterol	0.0167028	0.0228914	0.729653	0.465849	0.723438	0.712339
Disc vertical diameter	High-density lipoprotein cholesterol	0.0309573	0.0194929	1.58813	0.112712	0.865987	0.327523
Center vessel density in the superficial layer	High-density lipoprotein cholesterol	0.014786	0.0527979	0.280049	0.77952	0.123065	0.897741
Superior vessel density in the superficial layer	High-density lipoprotein cholesterol	0.0759736	0.0337906	2.24837	0.0248529	0.994506	0.114217
Inferior vessel density in the superficial layer	High-density lipoprotein cholesterol	0.0124236	0.0275015	0.451741	0.651591	0.0319518	0.834613
Nasal vessel density in the superficial layer	High-density lipoprotein cholesterol	0.00721681	0.00824647	0.875139	0.381788	0.702846	0.647796
Temporal vessel density in the superficial layer	High-density lipoprotein cholesterol	-0.0472512	0.0258013	-1.83135	0.0674595	1.43e-05	0.225329
Center vessel density in the deep layer	High-density lipoprotein cholesterol	0.0772749	0.0513746	1.50415	0.132979	0.48256	0.360045
Superior vessel density in the deep layer	High-density lipoprotein cholesterol	0.00721271	0.0111025	0.64965	0.516125	0.820085	0.742174
Inferior vessel density in the deep layer	High-density lipoprotein cholesterol	0.0521979	0.0213495	2.44492	0.0147257	0.098724	0.0767474
Nasal vessel density in the deep layer	High-density lipoprotein cholesterol	0.0174123	0.00999668	1.7418	0.0819675	0.513417	0.261162
Temporal vessel density in the deep layer	High-density lipoprotein cholesterol	0.0387854	0.0156071	2.48512	0.0131756	0.0241247	0.0699817
Mean thickness of macular in the retina layer	High-density lipoprotein cholesterol	0.0167114	0.0106707	1.5661	0.117775	0.913218	0.336697
Mean thickness of macular in the RNFL layer	High-density lipoprotein cholesterol	0.0483048	0.022272	2.16886	0.0304276	0.000784586	0.131223
Mean thickness of macular in the GCL+ layer	High-density lipoprotein cholesterol	0.010347	0.0141832	0.729527	0.465922	0.441746	0.712339
Mean thickness of macular in the GCL++ layer	High-density lipoprotein cholesterol	0.0293294	0.0131591	2.22883	0.0261406	0.977561	0.117361
Mean thickness of macular in the choroid layer	High-density lipoprotein cholesterol	-0.046357	0.0501489	-0.924388	0.355601	0.328882	0.621104
Mean thickness of optic disc in the retina layer	High-density lipoprotein cholesterol	0.0183451	0.00922156	1.98937	0.0470489	0.786045	0.177598
Mean thickness of optic disc in the RNFL layer	High-density lipoprotein cholesterol	0.0437122	0.0187586	2.33025	0.020076	0.786045	0.0970839
Mean thickness of optic disc in the GCL+ layer	High-density lipoprotein cholesterol	-0.00188709	0.0183591	-0.102788	0.918161	0.470687	0.960142
Mean thickness of optic disc in the GCL++ layer	High-density lipoprotein cholesterol	0.0306125	0.0136142	2.24857	0.02485	0.630313	0.114217
Mean thickness of optic disc in the choroid layer	High-density lipoprotein cholesterol	0.0119964	0.0576839	0.207967	0.835315	0.814543	0.930574
FAZ major axis diameter	Low-density lipoprotein cholesterol	-0.0561219	0.0288979	-1.94208	0.052512	0.36939	0.188694
Small vessel density	Low-density lipoprotein cholesterol	-0.00458885	0.0128018	-0.358455	0.720107	0.425783	0.871743
Vessel skeleton fractal dimension	Low-density lipoprotein cholesterol	-5.5e-05	0.000143168	-0.383842	0.701208	0.342653	0.863845
Vessel complexity index	Low-density lipoprotein cholesterol	0.00531791	0.0169071	0.314537	0.753203	0.0073135	0.885799
FAZ perimeter	Low-density lipoprotein cholesterol	-0.080813	0.0333581	-2.42259	0.0156528	0.425783	0.0802876
Big vessel skeleton density	Low-density lipoprotein cholesterol	-0.00397644	0.0132568	-0.299954	0.764297	0.15409	0.888633
FAZ circularity index	Low-density lipoprotein cholesterol	-0.0148925	0.0276791	-0.538043	0.590711	0.0328665	0.79746
FAZ vertical diameter	Low-density lipoprotein cholesterol	-0.100799	0.0308486	-3.26752	0.00113571	0.425783	0.0107175
FAZ eccentricity	Low-density lipoprotein cholesterol	0.101994	0.0409685	2.48957	0.0130112	0.485451	0.0694882
Vessel skeleton density	Low-density lipoprotein cholesterol	-0.00148954	0.00734866	-0.202695	0.83943	0.51623	0.931422
Non-perfusion area	Low-density lipoprotein cholesterol	-0.122595	0.0570537	-2.14877	0.0319809	0.08983	0.135449
Vessel density in 1mm circle	Low-density lipoprotein cholesterol	0.0713414	0.0412106	1.73114	0.0838486	0.0799818	0.26414
FAZ orientation	Low-density lipoprotein cholesterol	0.200517	0.209612	0.956608	0.339374	0.001438	0.606381
FAZ minor axis diameter	Low-density lipoprotein cholesterol	-0.112334	0.0300943	-3.73274	0.000204137	0.08983	0.00264562
Vessel perimeter index	Low-density lipoprotein cholesterol	0.00405507	0.00814687	0.497745	0.618814	0.00180546	0.815246
Vessel skeleton density in 2mm circle	Low-density lipoprotein cholesterol	0.0163187	0.0142261	1.1471	0.251716	0.269054	0.514008
FAZ horizontal diameter	Low-density lipoprotein cholesterol	-0.0773563	0.0308006	-2.51152	0.0122362	0.292436	0.0664107
Vessel density in 2mm circle	Low-density lipoprotein cholesterol	0.0174767	0.0141844	1.23211	0.218306	0.292436	0.476485
FAZ area	Low-density lipoprotein cholesterol	-0.176528	0.0541958	-3.25722	0.00117713	0.206133	0.0110547
Big vessel density	Low-density lipoprotein cholesterol	0.00138739	0.00958907	0.144685	0.885	0.485451	0.948685
Vessel density	Low-density lipoprotein cholesterol	-0.000435824	0.00651884	-0.0668561	0.946715	0.316983	0.975312
Vessel skeleton density in 1mm circle	Low-density lipoprotein cholesterol	0.0846416	0.0392792	2.15487	0.0314983	0.100616	0.134282
Small vessel skeleton density	Low-density lipoprotein cholesterol	-0.00488939	0.00972211	-0.502914	0.615176	0.36939	0.812916
Vessel diameter index	Low-density lipoprotein cholesterol	0.00102535	0.00556452	0.184267	0.853856	0.0073135	0.936531
Optic disc area	Low-density lipoprotein cholesterol	0.0258544	0.0366114	0.706184	0.480311	0.840212	0.722902
Optic cup area	Low-density lipoprotein cholesterol	0.219932	0.126164	1.74322	0.0817787	0.031355	0.261047
Optic rim area	Low-density lipoprotein cholesterol	-0.0188394	0.0421642	-0.446812	0.655151	0.530183	0.836253
Area ratio of cup and disc	Low-density lipoprotein cholesterol	0.179625	0.112048	1.6031	0.109408	0.00614279	0.320918
Square root of area ratio of cup and disc	Low-density lipoprotein cholesterol	0.0912649	0.0554462	1.64601	0.100256	0.00614279	0.299843
Vertical diameter ratio of cup and disc	Low-density lipoprotein cholesterol	0.112849	0.0597272	1.8894	0.0592923	0.00241736	0.204732
Optic cup volume	Low-density lipoprotein cholesterol	0.301127	0.16086	1.87198	0.0617076	0.0495333	0.210087
Optic rim volume	Low-density lipoprotein cholesterol	-0.183525	0.0802745	-2.28622	0.0225422	0.784142	0.106364
Disc horizontal diameter	Low-density lipoprotein cholesterol	0.0276621	0.0203825	1.35715	0.175177	0.723438	0.421987
Disc vertical diameter	Low-density lipoprotein cholesterol	-0.00151504	0.0174044	-0.0870489	0.930658	0.840212	0.969041
Center vessel density in the superficial layer	Low-density lipoprotein cholesterol	0.0567838	0.0474308	1.19719	0.231623	0.136835	0.493182
Superior vessel density in the superficial layer	Low-density lipoprotein cholesterol	-0.0107477	0.0304873	-0.352531	0.724543	0.98768	0.873023
Inferior vessel density in the superficial layer	Low-density lipoprotein cholesterol	-0.0224733	0.0247183	-0.909174	0.363561	0.0418546	0.627675
Nasal vessel density in the superficial layer	Low-density lipoprotein cholesterol	-0.0163275	0.00739417	-2.20816	0.0275455	0.671614	0.121425
Temporal vessel density in the superficial layer	Low-density lipoprotein cholesterol	-0.0321443	0.0232232	-1.38415	0.166739	3.76e-05	0.408317
Center vessel density in the deep layer	Low-density lipoprotein cholesterol	0.0871261	0.0461539	1.88773	0.059462	0.48256	0.204954
Superior vessel density in the deep layer	Low-density lipoprotein cholesterol	-0.0253347	0.00994159	-2.54836	0.0110285	0.640004	0.0619637
Inferior vessel density in the deep layer	Low-density lipoprotein cholesterol	-0.0678832	0.0191105	-3.55215	0.000406858	0.151727	0.00485234
Nasal vessel density in the deep layer	Low-density lipoprotein cholesterol	-0.0169149	0.00898573	-1.88242	0.0601798	0.513417	0.206492
Temporal vessel density in the deep layer	Low-density lipoprotein cholesterol	-0.0570134	0.0139332	-4.09191	4.76e-05	0.0133057	0.0008568
Mean thickness of macular in the retina layer	Low-density lipoprotein cholesterol	-0.00922509	0.00959163	-0.961785	0.336488	0.950218	0.603444
Mean thickness of macular in the RNFL layer	Low-density lipoprotein cholesterol	-0.0193398	0.0200516	-0.964502	0.335126	0.000222646	0.602112
Mean thickness of macular in the GCL+ layer	Low-density lipoprotein cholesterol	-0.00472758	0.0127387	-0.371119	0.710661	0.472199	0.870526
Mean thickness of macular in the GCL++ layer	Low-density lipoprotein cholesterol	-0.00889633	0.0118525	-0.750585	0.453154	0.977561	0.703057
Mean thickness of macular in the choroid layer	Low-density lipoprotein cholesterol	0.00770393	0.0450553	0.170989	0.864282	0.355567	0.938713
Mean thickness of optic disc in the retina layer	Low-density lipoprotein cholesterol	-0.0309099	0.00818206	-3.77776	0.000171706	0.725777	0.00228628
Mean thickness of optic disc in the RNFL layer	Low-density lipoprotein cholesterol	-0.0268455	0.0167998	-1.59797	0.110501	0.786045	0.322545
Mean thickness of optic disc in the GCL+ layer	Low-density lipoprotein cholesterol	-0.0236296	0.0163842	-1.44222	0.149689	0.470687	0.385402
Mean thickness of optic disc in the GCL++ layer	Low-density lipoprotein cholesterol	-0.0257124	0.0121729	-2.11227	0.0350165	0.597952	0.14422
Mean thickness of optic disc in the choroid layer	Low-density lipoprotein cholesterol	0.0421002	0.0515321	0.81697	0.414223	0.841672	0.677133
FAZ major axis diameter	Total bilirubin	-0.0129816	0.0198398	-0.654321	0.513111	0.246867	0.739976
Small vessel density	Total bilirubin	0.00613003	0.00876685	0.699229	0.484632	0.425783	0.724166
Vessel skeleton fractal dimension	Total bilirubin	5.56e-05	9.81e-05	0.567301	0.570684	0.316983	0.784035
Vessel complexity index	Total bilirubin	-0.00333248	0.0115812	-0.287749	0.773621	0.0073135	0.894657
FAZ perimeter	Total bilirubin	-0.0113572	0.0229376	-0.495132	0.620656	0.36939	0.815865
Big vessel skeleton density	Total bilirubin	0.00283701	0.00908067	0.312423	0.754808	0.15409	0.886647
FAZ circularity index	Total bilirubin	-0.00315631	0.0189631	-0.166445	0.867853	0.0248726	0.939762
FAZ vertical diameter	Total bilirubin	-0.00429737	0.0212842	-0.201904	0.840048	0.342653	0.931557
FAZ eccentricity	Total bilirubin	0.00122531	0.0281816	0.0434791	0.965331	0.485451	0.985511
Vessel skeleton density	Total bilirubin	0.00462161	0.00503095	0.918636	0.35859	0.547464	0.624081
Non-perfusion area	Total bilirubin	-0.0560004	0.0391494	-1.43043	0.153022	0.18759	0.388665
Vessel density in 1mm circle	Total bilirubin	0.0341762	0.0282582	1.20943	0.22689	0.0799818	0.485765
FAZ orientation	Total bilirubin	-0.105197	0.139172	-0.755878	0.450191	0.00186342	0.701059
FAZ minor axis diameter	Total bilirubin	-0.00801572	0.0208078	-0.385227	0.700182	0.112389	0.863128
Vessel perimeter index	Total bilirubin	0.000718376	0.00558136	0.12871	0.897623	0.00217112	0.95373
Vessel skeleton density in 2mm circle	Total bilirubin	0.00666211	0.0097503	0.683272	0.494652	0.22589	0.729039
FAZ horizontal diameter	Total bilirubin	-0.0252966	0.0211682	-1.19503	0.232464	0.292436	0.493351
Vessel density in 2mm circle	Total bilirubin	0.00435725	0.00972487	0.448052	0.654249	0.292436	0.836074
FAZ area	Total bilirubin	-0.0258774	0.0373798	-0.692282	0.48898	0.342653	0.725938
Big vessel density	Total bilirubin	0.00526031	0.00656557	0.801196	0.423279	0.547464	0.683268
Vessel density	Total bilirubin	0.00465551	0.00446199	1.04337	0.297122	0.342653	0.563518
Vessel skeleton density in 1mm circle	Total bilirubin	0.0434391	0.0269431	1.61225	0.107339	0.139084	0.316798
Small vessel skeleton density	Total bilirubin	0.00450953	0.00665856	0.677254	0.498459	0.292436	0.731324
Vessel diameter index	Total bilirubin	2.65e-05	0.00381169	0.00695911	0.994449	0.00860455	0.997528
Optic disc area	Total bilirubin	-0.0379788	0.0248116	-1.53069	0.126303	0.865987	0.349763
Optic cup area	Total bilirubin	-0.01179	0.089646	-0.131517	0.895408	0.0270171	0.95373
Optic rim area	Total bilirubin	-0.0178133	0.0286088	-0.622652	0.533718	0.562401	0.759552
Area ratio of cup and disc	Total bilirubin	0.0140499	0.0795855	0.176539	0.859927	0.00427012	0.938629
Square root of area ratio of cup and disc	Total bilirubin	0.00713428	0.0393866	0.181135	0.85632	0.00293136	0.938362
Vertical diameter ratio of cup and disc	Total bilirubin	0.024821	0.0424459	0.584767	0.558912	0.00133043	0.775198
Optic cup volume	Total bilirubin	-0.0652983	0.114207	-0.571756	0.567707	0.0141372	0.782156
Optic rim volume	Total bilirubin	0.0137369	0.054677	0.251236	0.801706	0.812862	0.90913
Disc horizontal diameter	Total bilirubin	-0.0147381	0.0138387	-1.06499	0.287249	0.754263	0.551791
Disc vertical diameter	Total bilirubin	-0.0227665	0.011779	-1.93279	0.0536686	0.840212	0.191084
Center vessel density in the superficial layer	Total bilirubin	0.0471655	0.0324717	1.45251	0.146793	0.136835	0.381716
Superior vessel density in the superficial layer	Total bilirubin	-0.00851353	0.0208811	-0.407715	0.683603	0.98768	0.853498
Inferior vessel density in the superficial layer	Total bilirubin	-0.0247163	0.0169151	-1.4612	0.144395	0.0694835	0.377798
Nasal vessel density in the superficial layer	Total bilirubin	-0.00307176	0.00508024	-0.604649	0.545602	0.733508	0.767475
Temporal vessel density in the superficial layer	Total bilirubin	0.00682631	0.0159253	0.428647	0.668308	9.5e-05	0.84411
Center vessel density in the deep layer	Total bilirubin	0.0492146	0.0316371	1.5556	0.120241	0.422789	0.340857
Superior vessel density in the deep layer	Total bilirubin	-0.0099036	0.00682987	-1.45004	0.14748	0.702846	0.381716
Inferior vessel density in the deep layer	Total bilirubin	-0.00699678	0.0132004	-0.530044	0.596244	0.0366199	0.801589
Nasal vessel density in the deep layer	Total bilirubin	-0.00285537	0.00616873	-0.462878	0.643591	0.339633	0.829669
Temporal vessel density in the deep layer	Total bilirubin	0.00367704	0.00965202	0.38096	0.703344	0.0366199	0.864681
Mean thickness of macular in the retina layer	Total bilirubin	0.00294812	0.00650283	0.45336	0.650429	0.932857	0.83461
Mean thickness of macular in the RNFL layer	Total bilirubin	-0.0333471	0.0135381	-2.4632	0.0140087	0.000178703	0.0734042
Mean thickness of macular in the GCL+ layer	Total bilirubin	0.0116443	0.0086217	1.35058	0.177264	0.472199	0.423864
Mean thickness of macular in the GCL++ layer	Total bilirubin	-0.00804371	0.00802902	-1.00183	0.316771	0.977561	0.583146
Mean thickness of macular in the choroid layer	Total bilirubin	-0.0358542	0.0305011	-1.1755	0.240191	0.355567	0.504172
Mean thickness of optic disc in the retina layer	Total bilirubin	0.00199672	0.00560979	0.355934	0.721997	0.841672	0.872641
Mean thickness of optic disc in the RNFL layer	Total bilirubin	-0.00751918	0.0114209	-0.658369	0.510517	0.786045	0.737498
Mean thickness of optic disc in the GCL+ layer	Total bilirubin	0.000377095	0.0111381	0.0338563	0.973001	0.470687	0.988685
Mean thickness of optic disc in the GCL++ layer	Total bilirubin	-0.00381493	0.00828795	-0.460298	0.645445	0.565638	0.830694
Mean thickness of optic disc in the choroid layer	Total bilirubin	-0.0534043	0.0349383	-1.52853	0.126833	0.841672	0.350231
FAZ major axis diameter	Triglyceride	-0.0188646	0.0162594	-1.16023	0.246336	0.397128	0.51036
Small vessel density	Triglyceride	-0.00729037	0.00718659	-1.01444	0.310708	0.455261	0.576251
Vessel skeleton fractal dimension	Triglyceride	-0.000110184	8.03e-05	-1.37173	0.170568	0.36939	0.414999
Vessel complexity index	Triglyceride	-0.0135498	0.00948445	-1.42863	0.153538	0.0073135	0.388949
FAZ perimeter	Triglyceride	-0.0337076	0.0187717	-1.79566	0.0729627	0.397128	0.238787
Big vessel skeleton density	Triglyceride	0.00703016	0.00744255	0.94459	0.345181	0.15409	0.610028
FAZ circularity index	Triglyceride	0.00995251	0.0155466	0.640171	0.522262	0.0215489	0.747077
FAZ vertical diameter	Triglyceride	-0.0291319	0.0174212	-1.67221	0.0949123	0.397128	0.287744
FAZ eccentricity	Triglyceride	0.0689719	0.0229689	3.00284	0.00276612	0.397128	0.0214237
Vessel skeleton density	Triglyceride	-0.00330022	0.0041262	-0.79982	0.424075	0.547464	0.683584
Non-perfusion area	Triglyceride	-0.0319935	0.0321276	-0.995826	0.319665	0.08983	0.587361
Vessel density in 1mm circle	Triglyceride	-0.0302461	0.0231693	-1.30544	0.192154	0.100616	0.44576
FAZ orientation	Triglyceride	-0.039352	0.115824	-0.339758	0.734227	0.00186342	0.875754
FAZ minor axis diameter	Triglyceride	-0.037768	0.0170078	-2.22063	0.0266824	0.125197	0.119041
Vessel perimeter index	Triglyceride	-0.00171541	0.00457661	-0.374821	0.707903	0.00149729	0.868242
Vessel skeleton density in 2mm circle	Triglyceride	0.000540732	0.00799825	0.0676062	0.946118	0.22589	0.975312
FAZ horizontal diameter	Triglyceride	-0.0288323	0.0173431	-1.66246	0.0968493	0.292436	0.291447
Vessel density in 2mm circle	Triglyceride	0.0106511	0.00796622	1.33703	0.181628	0.246867	0.427464
FAZ area	Triglyceride	-0.0574793	0.0305895	-1.87905	0.0606353	0.316983	0.207162
Big vessel density	Triglyceride	0.0135036	0.00536322	2.51782	0.0120211	0.51623	0.0656436
Vessel density	Triglyceride	0.00724596	0.00365195	1.98414	0.0476149	0.206133	0.178225
Vessel skeleton density in 1mm circle	Triglyceride	-0.0283969	0.022109	-1.2844	0.199409	0.170249	0.455507
Small vessel skeleton density	Triglyceride	-0.00628236	0.00545711	-1.15123	0.250016	0.342653	0.511599
Vessel diameter index	Triglyceride	0.0105432	0.00310132	3.39957	0.000711589	0.00860455	0.00735813
Optic disc area	Triglyceride	-0.0223182	0.0207045	-1.07794	0.281435	0.840212	0.546017
Optic cup area	Triglyceride	0.179297	0.0715089	2.50734	0.0124125	0.0362754	0.0670273
Optic rim area	Triglyceride	-0.0914615	0.0236052	-3.87464	0.000116914	0.498375	0.00169613
Area ratio of cup and disc	Triglyceride	0.179839	0.0633977	2.83668	0.0047037	0.00354353	0.0328921
Square root of area ratio of cup and disc	Triglyceride	0.0908164	0.0313672	2.89527	0.00391835	0.00427012	0.0285291
Vertical diameter ratio of cup and disc	Triglyceride	0.0941699	0.0338284	2.78375	0.00553317	0.000711846	0.0372196
Optic cup volume	Triglyceride	0.0948687	0.0908976	1.04369	0.297061	0.0167344	0.563518
Optic rim volume	Triglyceride	-0.221457	0.0448066	-4.94252	9.68e-07	0.812862	3.76358e-05
Disc horizontal diameter	Triglyceride	-0.0068245	0.0115446	-0.59114	0.554619	0.723438	0.772889
Disc vertical diameter	Triglyceride	-0.015838	0.00982891	-1.61137	0.107555	0.840212	0.316798
Center vessel density in the superficial layer	Triglyceride	-0.0181746	0.0269386	-0.674668	0.500102	0.167776	0.732629
Superior vessel density in the superficial layer	Triglyceride	-0.0459661	0.0172207	-2.66924	0.00777268	0.998624	0.0485855
Inferior vessel density in the superficial layer	Triglyceride	-0.0181976	0.0140212	-1.29786	0.194747	0.0542257	0.450192
Nasal vessel density in the superficial layer	Triglyceride	-0.0077213	0.00420105	-1.83795	0.0664798	0.702846	0.222438
Temporal vessel density in the superficial layer	Triglyceride	0.0128972	0.0131896	0.977836	0.328482	3.76e-05	0.593466
Center vessel density in the deep layer	Triglyceride	-0.0527184	0.0261869	-2.01316	0.0444677	0.48256	0.169833
Superior vessel density in the deep layer	Triglyceride	-0.0149779	0.00564043	-2.65545	0.00809439	0.733508	0.050113
Inferior vessel density in the deep layer	Triglyceride	-0.0430618	0.010823	-3.97873	7.63e-05	0.0477059	0.00122376
Nasal vessel density in the deep layer	Triglyceride	-0.0072646	0.00510538	-1.42293	0.155188	0.422789	0.391798
Temporal vessel density in the deep layer	Triglyceride	-0.0247118	0.00794612	-3.10993	0.00194473	0.00827294	0.0167281
Mean thickness of macular in the retina layer	Triglyceride	-0.00526983	0.00544128	-0.968491	0.333132	0.96516	0.599789
Mean thickness of macular in the RNFL layer	Triglyceride	-0.0266759	0.0113382	-2.35273	0.0189107	0.000276608	0.0920726
Mean thickness of macular in the GCL+ layer	Triglyceride	-0.00601041	0.00722382	-0.832026	0.405677	0.441746	0.670039
Mean thickness of macular in the GCL++ layer	Triglyceride	-0.0151332	0.00670237	-2.25789	0.0242582	0.96516	0.112281
Mean thickness of macular in the choroid layer	Triglyceride	0.007895	0.0255586	0.308898	0.757491	0.355567	0.887723
Mean thickness of optic disc in the retina layer	Triglyceride	-0.0159805	0.00465428	-3.4335	0.000630941	0.841672	0.00673928
Mean thickness of optic disc in the RNFL layer	Triglyceride	-0.0266521	0.00950391	-2.80433	0.00518193	0.786045	0.0351879
Mean thickness of optic disc in the GCL+ layer	Triglyceride	-0.00315719	0.00931686	-0.338869	0.73481	0.470687	0.875825
Mean thickness of optic disc in the GCL++ layer	Triglyceride	-0.0208454	0.00688945	-3.02569	0.00257154	0.662536	0.0204044
Mean thickness of optic disc in the choroid layer	Triglyceride	0.0321743	0.0292512	1.09993	0.27174	0.786045	0.536865
FAZ major axis diameter	Uric acid	-0.112171	0.0316065	-3.549	0.000411463	0.547464	0.00487734
Small vessel density	Uric acid	0.00418557	0.014086	0.297144	0.766441	0.455261	0.889819
Vessel skeleton fractal dimension	Uric acid	-0.000200527	0.000157366	-1.27427	0.202973	0.316983	0.459314
Vessel complexity index	Uric acid	0.0241674	0.0185824	1.30056	0.193821	0.0100959	0.449091
FAZ perimeter	Uric acid	-0.116782	0.0365964	-3.19107	0.00147815	0.36939	0.0132087
Big vessel skeleton density	Uric acid	-0.0247557	0.0145584	-1.70044	0.0894747	0.0799818	0.275362
FAZ circularity index	Uric acid	-0.00296865	0.0304608	-0.0974582	0.922389	0.0248726	0.96301
FAZ vertical diameter	Uric acid	-0.105399	0.0339664	-3.10303	0.00198935	0.425783	0.0170366
FAZ eccentricity	Uric acid	0.0647526	0.0452046	1.43244	0.152447	0.547464	0.388411
Vessel skeleton density	Uric acid	-0.0128437	0.00807188	-1.59116	0.112006	0.579003	0.326445
Non-perfusion area	Uric acid	-0.149372	0.0627305	-2.38117	0.0175132	0.08983	0.0870732
Vessel density in 1mm circle	Uric acid	0.118737	0.0452234	2.62556	0.00883179	0.100616	0.0529907
FAZ orientation	Uric acid	0.465659	0.22278	2.09022	0.0372621	0.00987449	0.150285
FAZ minor axis diameter	Uric acid	-0.116138	0.0331493	-3.50347	0.000487227	0.139084	0.0055068
Vessel perimeter index	Uric acid	0.00653919	0.00896215	0.729645	0.465841	0.00180546	0.712339
Vessel skeleton density in 2mm circle	Uric acid	0.00281865	0.0156665	0.179915	0.857269	0.246867	0.938362
FAZ horizontal diameter	Uric acid	-0.127662	0.0337061	-3.78752	0.000164682	0.316983	0.00220787
Vessel density in 2mm circle	Uric acid	0.00258352	0.0156229	0.165368	0.8687	0.316983	0.939762
FAZ area	Uric acid	-0.236532	0.0594213	-3.9806	7.56e-05	0.269054	0.00122376
Big vessel density	Uric acid	-0.0145714	0.0105371	-1.38287	0.167128	0.51623	0.408675
Vessel density	Uric acid	-0.00880518	0.00716521	-1.22888	0.219513	0.342653	0.477062
Vessel skeleton density in 1mm circle	Uric acid	0.120583	0.0431253	2.79612	0.00530806	0.170249	0.0358294
Small vessel skeleton density	Uric acid	-0.00329697	0.0106983	-0.308177	0.758035	0.342653	0.887723
Vessel diameter index	Uric acid	0.00403448	0.00612089	0.659134	0.510018	0.00619921	0.737498
Optic disc area	Uric acid	-0.046492	0.0402639	-1.15468	0.248619	0.889988	0.51036
Optic cup area	Uric acid	0.238773	0.137954	1.73081	0.0839703	0.0270171	0.26414
Optic rim area	Uric acid	-0.0889836	0.0462819	-1.92264	0.0549344	0.594863	0.195233
Area ratio of cup and disc	Uric acid	0.278785	0.122263	2.28021	0.0229251	0.00354353	0.10728
Square root of area ratio of cup and disc	Uric acid	0.137426	0.0605096	2.27114	0.023472	0.00427012	0.109162
Vertical diameter ratio of cup and disc	Uric acid	0.164576	0.0651634	2.52559	0.0117923	0.00293136	0.0649464
Optic cup volume	Uric acid	0.00459219	0.176843	0.0259676	0.979292	0.00835121	0.990566
Optic rim volume	Uric acid	-0.180406	0.0884033	-2.04072	0.0416574	0.840212	0.162614
Disc horizontal diameter	Uric acid	-0.0175941	0.0224493	-0.783729	0.433467	0.754263	0.689033
Disc vertical diameter	Uric acid	-0.0289601	0.0191207	-1.51459	0.130333	0.865987	0.356301
Center vessel density in the superficial layer	Uric acid	0.187345	0.0521584	3.59185	0.000350544	0.151727	0.0042859
Superior vessel density in the superficial layer	Uric acid	-0.0454079	0.0337507	-1.34539	0.178921	0.978203	0.426514
Inferior vessel density in the superficial layer	Uric acid	-0.0494173	0.0273502	-1.80684	0.0712024	0.0208762	0.233419
Nasal vessel density in the superficial layer	Uric acid	-0.0149309	0.008204	-1.81995	0.0691797	0.733508	0.228328
Temporal vessel density in the superficial layer	Uric acid	0.00661481	0.0257718	0.256668	0.797508	0.000118904	0.906641
Center vessel density in the deep layer	Uric acid	0.108346	0.0511213	2.11939	0.0343969	0.422789	0.142272
Superior vessel density in the deep layer	Uric acid	-0.0244905	0.0110304	-2.22027	0.0267094	0.820085	0.119041
Inferior vessel density in the deep layer	Uric acid	-0.0433958	0.0213036	-2.03702	0.0420112	0.0694835	0.163582
Nasal vessel density in the deep layer	Uric acid	-0.0227137	0.00994776	-2.28329	0.0227019	0.366362	0.106859
Temporal vessel density in the deep layer	Uric acid	-0.0384214	0.0155547	-2.47008	0.0137378	0.0418546	0.072179
Mean thickness of macular in the retina layer	Uric acid	0.0258598	0.0104565	2.47308	0.0136307	0.994342	0.0718108
Mean thickness of macular in the RNFL layer	Uric acid	-0.0442333	0.0218911	-2.0206	0.0436995	0.000640545	0.167794
Mean thickness of macular in the GCL+ layer	Uric acid	0.00478646	0.0139387	0.343394	0.731405	0.472199	0.875093
Mean thickness of macular in the GCL++ layer	Uric acid	-0.00558613	0.0129723	-0.43062	0.666877	0.96516	0.843467
Mean thickness of macular in the choroid layer	Uric acid	0.0349092	0.0492821	0.708354	0.47896	0.383328	0.722902
Mean thickness of optic disc in the retina layer	Uric acid	-0.0064302	0.00918741	-0.699893	0.484227	0.841672	0.724166
Mean thickness of optic disc in the RNFL layer	Uric acid	-0.0635944	0.0185602	-3.42639	0.000647403	0.756387	0.00682338
Mean thickness of optic disc in the GCL+ layer	Uric acid	0.0147356	0.0182376	0.807979	0.419377	0.470687	0.680657
Mean thickness of optic disc in the GCL++ layer	Uric acid	-0.0413823	0.0134887	-3.06792	0.00223872	0.662536	0.0186802
Mean thickness of optic disc in the choroid layer	Uric acid	0.0562872	0.0572909	0.982481	0.326202	0.725777	0.591546
FAZ major axis diameter	Glycosylated hemoglobin	0.136977	0.106796	1.2826	0.200081	0.21491	0.455988
Small vessel density	Glycosylated hemoglobin	-0.0711468	0.0460918	-1.54359	0.123165	0.548482	0.346501
Vessel skeleton fractal dimension	Glycosylated hemoglobin	-0.0014821	0.000523804	-2.82949	0.00480309	0.21491	0.0334667
Vessel complexity index	Glycosylated hemoglobin	-0.0794759	0.0614595	-1.29314	0.196411	0.0234296	0.451182
FAZ perimeter	Glycosylated hemoglobin	0.0962167	0.123782	0.777306	0.437255	0.308147	0.69159
Big vessel skeleton density	Glycosylated hemoglobin	-0.0359977	0.0491511	-0.732389	0.46419	0.236232	0.712289
FAZ circularity index	Glycosylated hemoglobin	0.0406309	0.104228	0.389827	0.696789	0.0314468	0.862889
FAZ vertical diameter	Glycosylated hemoglobin	0.142845	0.113725	1.25606	0.209537	0.391238	0.466064
FAZ eccentricity	Glycosylated hemoglobin	0.258566	0.15206	1.70042	0.0895211	0.515735	0.275362
Vessel skeleton density	Glycosylated hemoglobin	-0.0638414	0.027041	-2.36091	0.0185181	0.4519	0.0908168
Non-perfusion area	Glycosylated hemoglobin	0.3624	0.211745	1.71149	0.0874579	0.158922	0.271654
Vessel density in 1mm circle	Glycosylated hemoglobin	-0.452863	0.150148	-3.01612	0.00265816	0.158922	0.0209082
FAZ orientation	Glycosylated hemoglobin	-1.51349	0.710941	-2.12885	0.0339831	0.0281157	0.141161
FAZ minor axis diameter	Glycosylated hemoglobin	0.0988095	0.111434	0.886706	0.375558	0.17627	0.642464
Vessel perimeter index	Glycosylated hemoglobin	-0.0501283	0.0300073	-1.67054	0.0952841	0.00144371	0.288075
Vessel skeleton density in 2mm circle	Glycosylated hemoglobin	-0.0737291	0.0517099	-1.42582	0.15439	0.194926	0.390291
FAZ horizontal diameter	Glycosylated hemoglobin	0.0937457	0.113009	0.829542	0.407096	0.21491	0.670673
Vessel density in 2mm circle	Glycosylated hemoglobin	-0.052116	0.0513232	-1.01545	0.310263	0.236232	0.576251
FAZ area	Glycosylated hemoglobin	0.233083	0.200145	1.16457	0.244612	0.308147	0.509128
Big vessel density	Glycosylated hemoglobin	-0.00955074	0.035355	-0.270139	0.787138	0.515735	0.902238
Vessel density	Glycosylated hemoglobin	-0.0343839	0.0239567	-1.43525	0.151687	0.515735	0.387489
Vessel skeleton density in 1mm circle	Glycosylated hemoglobin	-0.407689	0.142948	-2.852	0.00447952	0.158922	0.0315514
Small vessel skeleton density	Glycosylated hemoglobin	-0.0484867	0.0350138	-1.38479	0.166583	0.515735	0.408317
Vessel diameter index	Glycosylated hemoglobin	0.0293241	0.0196953	1.48889	0.136992	0.0106516	0.367326
Optic disc area	Glycosylated hemoglobin	0.339011	0.132545	2.5577	0.0107594	0.832722	0.0610226
Optic cup area	Glycosylated hemoglobin	2.05151	0.49137	4.17508	3.42e-05	0.040978	0.00069984
Optic rim area	Glycosylated hemoglobin	-0.288819	0.153849	-1.87729	0.0609196	0.612524	0.207768
Area ratio of cup and disc	Glycosylated hemoglobin	1.69234	0.438093	3.86297	0.000124122	0.00388297	0.00178736
Square root of area ratio of cup and disc	Glycosylated hemoglobin	0.833789	0.216817	3.84559	0.000133033	0.00263047	0.00185753
Vertical diameter ratio of cup and disc	Glycosylated hemoglobin	1.02172	0.232987	4.38532	1.37e-05	0.0011603	0.000341446
Optic cup volume	Glycosylated hemoglobin	1.63362	0.616262	2.65085	0.00825904	0.0305531	0.0505747
Optic rim volume	Glycosylated hemoglobin	-1.45099	0.291344	-4.98033	8.12e-07	0.907717	3.2886e-05
Disc horizontal diameter	Glycosylated hemoglobin	0.219648	0.0736722	2.98142	0.00297499	0.71149	0.0225914
Disc vertical diameter	Glycosylated hemoglobin	0.112484	0.0630427	1.78425	0.0748432	0.907717	0.242492
Center vessel density in the superficial layer	Glycosylated hemoglobin	-0.48874	0.175848	-2.77934	0.00560137	0.158483	0.0374478
Superior vessel density in the superficial layer	Glycosylated hemoglobin	0.00369653	0.115937	0.0318839	0.974574	0.994003	0.988685
Inferior vessel density in the superficial layer	Glycosylated hemoglobin	-0.0710746	0.0940939	-0.755358	0.450302	0.00211352	0.701059
Nasal vessel density in the superficial layer	Glycosylated hemoglobin	-0.0673428	0.0265717	-2.53438	0.0114935	0.744728	0.0641615
Temporal vessel density in the superficial layer	Glycosylated hemoglobin	-0.0986952	0.0884117	-1.11631	0.264692	2.97e-06	0.529844
Center vessel density in the deep layer	Glycosylated hemoglobin	-0.10305	0.171764	-0.599953	0.548742	0.451361	0.770293
Superior vessel density in the deep layer	Glycosylated hemoglobin	-0.0676323	0.0354969	-1.9053	0.0571728	0.805299	0.200621
Inferior vessel density in the deep layer	Glycosylated hemoglobin	-0.148115	0.0721079	-2.05408	0.0403598	0.0544061	0.158825
Nasal vessel density in the deep layer	Glycosylated hemoglobin	-0.0859063	0.0326206	-2.6335	0.00864814	0.515222	0.0522111
Temporal vessel density in the deep layer	Glycosylated hemoglobin	-0.131867	0.0522496	-2.5238	0.011842	0.000265317	0.0649464
Mean thickness of macular in the retina layer	Glycosylated hemoglobin	-0.0150235	0.0212074	-0.708407	0.47894	0.582504	0.722902
Mean thickness of macular in the RNFL layer	Glycosylated hemoglobin	-0.0343039	0.067294	-0.509762	0.610387	8.76e-05	0.809408
Mean thickness of macular in the GCL+ layer	Glycosylated hemoglobin	-0.0442438	0.043902	-1.00779	0.313924	0.452976	0.579551
Mean thickness of macular in the GCL++ layer	Glycosylated hemoglobin	-0.0347552	0.0322141	-1.07888	0.281031	0.947534	0.545779
Mean thickness of macular in the choroid layer	Glycosylated hemoglobin	-0.148362	0.160757	-0.922893	0.356397	0.335774	0.621935
Mean thickness of optic disc in the retina layer	Glycosylated hemoglobin	-0.0729754	0.0303189	-2.40693	0.0163593	0.805561	0.0830352
Mean thickness of optic disc in the RNFL layer	Glycosylated hemoglobin	-0.0936016	0.055542	-1.68524	0.092412	0.713311	0.281188
Mean thickness of optic disc in the GCL+ layer	Glycosylated hemoglobin	0.0706098	0.0571248	1.23606	0.216873	0.421108	0.475311
Mean thickness of optic disc in the GCL++ layer	Glycosylated hemoglobin	-0.0458538	0.0448272	-1.0229	0.306728	0.548482	0.572722
Mean thickness of optic disc in the choroid layer	Glycosylated hemoglobin	0.105421	0.186327	0.565784	0.571732	0.775883	0.78492
FAZ major axis diameter	Urine specific gravity	-0.918538	1.41397	-0.649617	0.516162	0.337962	0.742174
Small vessel density	Urine specific gravity	0.410281	0.613323	0.668949	0.503759	0.337962	0.734641
Vessel skeleton fractal dimension	Urine specific gravity	0.00362807	0.00677455	0.535544	0.592452	0.286079	0.798147
Vessel complexity index	Urine specific gravity	0.16426	0.80774	0.203358	0.838917	0.00794811	0.931385
FAZ perimeter	Urine specific gravity	-0.284031	1.60162	-0.177339	0.859295	0.486636	0.938466
Big vessel skeleton density	Urine specific gravity	-0.277572	0.630747	-0.440069	0.660029	0.179024	0.840273
FAZ circularity index	Urine specific gravity	-0.749551	1.25818	-0.595742	0.551549	0.0429032	0.772243
FAZ vertical diameter	Urine specific gravity	-2.23256	1.51463	-1.47399	0.140953	0.39453	0.372807
FAZ eccentricity	Urine specific gravity	-2.47399	1.90809	-1.29658	0.195222	0.424373	0.450192
Vessel skeleton density	Urine specific gravity	0.163557	0.347979	0.470019	0.638495	0.424373	0.827489
Non-perfusion area	Urine specific gravity	1.4562	2.76223	0.527183	0.598241	0.197793	0.802709
Vessel density in 1mm circle	Urine specific gravity	1.83198	2.00639	0.913076	0.361531	0.103997	0.626955
FAZ orientation	Urine specific gravity	-15.2396	9.68702	-1.57319	0.116572	0.00539025	0.334238
FAZ minor axis diameter	Urine specific gravity	-0.317512	1.47561	-0.215174	0.829697	0.161554	0.926972
Vessel perimeter index	Urine specific gravity	-0.117796	0.388532	-0.303182	0.761845	0.00327893	0.888449
Vessel skeleton density in 2mm circle	Urine specific gravity	0.859762	0.689777	1.24644	0.21304	0.262033	0.469558
FAZ horizontal diameter	Urine specific gravity	0.99983	1.50187	0.665723	0.505817	0.39453	0.734641
Vessel density in 2mm circle	Urine specific gravity	0.313061	0.689946	0.453748	0.650157	0.337962	0.83461
FAZ area	Urine specific gravity	-1.31689	2.65781	-0.49548	0.620424	0.365696	0.815865
Big vessel density	Urine specific gravity	-0.483029	0.459933	-1.05022	0.293997	0.518793	0.560874
Vessel density	Urine specific gravity	-0.401645	0.310877	-1.29197	0.196812	0.365696	0.451182
Vessel skeleton density in 1mm circle	Urine specific gravity	2.36078	1.91387	1.23351	0.217817	0.145356	0.476307
Small vessel skeleton density	Urine specific gravity	0.498329	0.466174	1.06898	0.285465	0.239295	0.55054
Vessel diameter index	Urine specific gravity	-0.565396	0.264019	-2.14149	0.0325943	0.00669796	0.13715
Optic disc area	Urine specific gravity	0.183144	1.72907	0.105921	0.915679	0.826006	0.958781
Optic cup area	Urine specific gravity	-4.28137	5.97915	-0.716051	0.47425	0.0302757	0.718023
Optic rim area	Urine specific gravity	3.23096	2.00444	1.6119	0.107483	0.565356	0.316798
Area ratio of cup and disc	Urine specific gravity	-4.16411	5.30617	-0.784768	0.432912	0.00299738	0.689033
Square root of area ratio of cup and disc	Urine specific gravity	-1.93303	2.62853	-0.735404	0.462393	0.00299738	0.712289
Vertical diameter ratio of cup and disc	Urine specific gravity	-2.90872	2.84477	-1.02248	0.306983	0.00244896	0.572722
Optic cup volume	Urine specific gravity	-2.35268	7.53025	-0.312431	0.754836	0.0131567	0.886647
Optic rim volume	Urine specific gravity	4.4803	3.80559	1.17729	0.239522	0.796532	0.503455
Disc horizontal diameter	Urine specific gravity	-0.291453	0.965147	-0.301978	0.762768	0.633461	0.888449
Disc vertical diameter	Urine specific gravity	0.476764	0.815626	0.584537	0.559068	0.853869	0.775198
Center vessel density in the superficial layer	Urine specific gravity	4.56207	2.30595	1.97839	0.0482986	0.114015	0.179871
Superior vessel density in the superficial layer	Urine specific gravity	-1.8435	1.50516	-1.22479	0.22109	0.908245	0.477062
Inferior vessel density in the superficial layer	Urine specific gravity	-1.75094	1.21767	-1.43795	0.15092	0.101549	0.386039
Nasal vessel density in the superficial layer	Urine specific gravity	0.0514457	0.347147	0.148196	0.882234	0.744728	0.947617
Temporal vessel density in the superficial layer	Urine specific gravity	1.89824	1.14838	1.65296	0.0988116	0.000630863	0.296435
Center vessel density in the deep layer	Urine specific gravity	2.64411	2.16356	1.22211	0.2221	0.282335	0.478141
Superior vessel density in the deep layer	Urine specific gravity	0.951914	0.477863	1.99202	0.0467781	0.614333	0.17692
Inferior vessel density in the deep layer	Urine specific gravity	-0.327194	0.945702	-0.34598	0.729468	0.0798329	0.874821
Nasal vessel density in the deep layer	Urine specific gravity	0.74368	0.424012	1.75391	0.0799076	0.614333	0.256337
Temporal vessel density in the deep layer	Urine specific gravity	1.12811	0.689727	1.63558	0.102402	0.0312836	0.304853
Mean thickness of macular in the retina layer	Urine specific gravity	-0.269244	0.459582	-0.585845	0.558185	0.856176	0.775198
Mean thickness of macular in the RNFL layer	Urine specific gravity	-0.620765	0.943388	-0.658017	0.510763	4.83e-05	0.737498
Mean thickness of macular in the GCL+ layer	Urine specific gravity	-0.867918	0.598427	-1.45033	0.147455	0.439803	0.381716
Mean thickness of macular in the GCL++ layer	Urine specific gravity	-0.711799	0.562187	-1.26613	0.205927	0.975461	0.461733
Mean thickness of macular in the choroid layer	Urine specific gravity	0.818249	2.11941	0.386075	0.699569	0.350046	0.863128
Mean thickness of optic disc in the retina layer	Urine specific gravity	-0.0719372	0.385472	-0.186621	0.852017	0.926295	0.936497
Mean thickness of optic disc in the RNFL layer	Urine specific gravity	0.434906	0.795911	0.546426	0.584964	0.767926	0.795781
Mean thickness of optic disc in the GCL+ layer	Urine specific gravity	-1.55251	0.773116	-2.00813	0.045051	0.437551	0.171724
Mean thickness of optic disc in the GCL++ layer	Urine specific gravity	-0.245872	0.56931	-0.431878	0.665976	0.568893	0.843467
Mean thickness of optic disc in the choroid layer	Urine specific gravity	-0.20515	2.42383	-0.0846389	0.932575	0.881119	0.969096
FAZ major axis diameter	Uncorrected visual acuity	-0.0450795	0.0109192	-4.12847	4.02e-05	0.159655	0.000781488
Small vessel density	Uncorrected visual acuity	0.0247669	0.00458917	5.39683	8.86e-08	0.557755	5.06584e-06
Vessel skeleton fractal dimension	Uncorrected visual acuity	0.000345434	5.29e-05	6.53187	1.13e-10	0.145143	2.4408e-08
Vessel complexity index	Uncorrected visual acuity	0.0305434	0.0069904	4.36933	1.4e-05	0.00230311	0.000344506
FAZ perimeter	Uncorrected visual acuity	-0.0470305	0.0124036	-3.79169	0.000160509	0.0869257	0.00218202
Big vessel skeleton density	Uncorrected visual acuity	-0.00823924	0.00529702	-1.55545	0.120222	0.0490124	0.340857
FAZ circularity index	Uncorrected visual acuity	-0.00304035	0.0109852	-0.276768	0.782028	0.0198574	0.899563
FAZ vertical diameter	Uncorrected visual acuity	-0.0489824	0.0109761	-4.46265	9.22e-06	0.362593	0.000256053
FAZ eccentricity	Uncorrected visual acuity	-0.00659611	0.016384	-0.402594	0.687351	0.470518	0.854901
Vessel skeleton density	Uncorrected visual acuity	0.0149946	0.00274213	5.46824	6.02e-08	0.415043	3.54633e-06
Non-perfusion area	Uncorrected visual acuity	-0.102625	0.0213284	-4.81167	1.78e-06	0.0150101	6.52891e-05
Vessel density in 1mm circle	Uncorrected visual acuity	0.0591546	0.0150963	3.91847	9.65e-05	0.119397	0.00145202
FAZ orientation	Uncorrected visual acuity	-0.0836159	0.0800594	-1.04442	0.296901	0.00307165	0.563518
FAZ minor axis diameter	Uncorrected visual acuity	-0.0510678	0.0109125	-4.67977	3.35e-06	0.131632	0.000106761
Vessel perimeter index	Uncorrected visual acuity	0.0137242	0.00333	4.12139	4.14e-05	0.000542525	0.000790941
Vessel skeleton density in 2mm circle	Uncorrected visual acuity	0.0227855	0.00536019	4.25088	2.37e-05	0.145481	0.000517672
FAZ horizontal diameter	Uncorrected visual acuity	-0.0491099	0.0115644	-4.24663	2.42e-05	0.268842	0.000519112
Vessel density in 2mm circle	Uncorrected visual acuity	0.00357715	0.00537216	0.665869	0.505681	0.228572	0.734641
FAZ area	Uncorrected visual acuity	-0.106065	0.0236453	-4.48568	8.29e-06	0.415483	0.000236996
Big vessel density	Uncorrected visual acuity	-0.0176426	0.00372965	-4.73037	2.63e-06	0.313728	9.468e-05
Vessel density	Uncorrected visual acuity	-0.00184286	0.00243653	-0.756349	0.449655	0.388401	0.701059
Vessel skeleton density in 1mm circle	Uncorrected visual acuity	0.0750939	0.0141587	5.30372	1.46e-07	0.175563	7.67092e-06
Small vessel skeleton density	Uncorrected visual acuity	0.0181819	0.00351675	5.17009	2.94e-07	0.415043	1.3608e-05
Vessel diameter index	Uncorrected visual acuity	-0.016903	0.0020818	-8.11941	1.69e-15	0.000134918	1.64268e-12
Optic disc area	Uncorrected visual acuity	-0.0852332	0.0129979	-6.55743	9.83e-11	0.809572	2.38869e-08
Optic cup area	Uncorrected visual acuity	-0.263219	0.0456491	-5.76613	1.2e-08	0.0240011	1.06036e-06
Optic rim area	Uncorrected visual acuity	-0.013607	0.0163157	-0.833983	0.40454	0.546074	0.669254
Area ratio of cup and disc	Uncorrected visual acuity	-0.169514	0.0420371	-4.03249	6.11e-05	0.00498128	0.00105114
Square root of area ratio of cup and disc	Uncorrected visual acuity	-0.0853831	0.020799	-4.10516	4.5e-05	0.0041924	0.000833143
Vertical diameter ratio of cup and disc	Uncorrected visual acuity	-0.103669	0.0226171	-4.58364	5.38e-06	0.00498128	0.000163417
Optic cup volume	Uncorrected visual acuity	-0.28082	0.0558817	-5.02525	6.48e-07	0.0198974	2.7385e-05
Optic rim volume	Uncorrected visual acuity	0.131088	0.0296074	4.42754	1.09e-05	0.83527	0.000298445
Disc horizontal diameter	Uncorrected visual acuity	-0.0483583	0.00753153	-6.42078	2.33e-10	0.726149	4.52952e-08
Disc vertical diameter	Uncorrected visual acuity	-0.0338605	0.00603448	-5.61118	2.77e-08	0.75484	1.92317e-06
Center vessel density in the superficial layer	Uncorrected visual acuity	0.0728657	0.0177389	4.10767	4.4e-05	0.130666	0.000824331
Superior vessel density in the superficial layer	Uncorrected visual acuity	0.00978224	0.0107905	0.906559	0.364905	0.995169	0.62893
Inferior vessel density in the superficial layer	Uncorrected visual acuity	0.0055675	0.00957616	0.581392	0.561136	0.704773	0.775857
Nasal vessel density in the superficial layer	Uncorrected visual acuity	0.00804288	0.00470098	1.71089	0.0874769	0.190637	0.271654
Temporal vessel density in the superficial layer	Uncorrected visual acuity	0.00710899	0.00827335	0.859264	0.390445	3.34e-06	0.654332
Center vessel density in the deep layer	Uncorrected visual acuity	0.0591348	0.0167819	3.52372	0.00044897	0.41372	0.00519522
Superior vessel density in the deep layer	Uncorrected visual acuity	0.0104838	0.00545984	1.92017	0.055181	0.0771701	0.195395
Inferior vessel density in the deep layer	Uncorrected visual acuity	0.020656	0.00791042	2.61124	0.0091855	0.000238726	0.054257
Nasal vessel density in the deep layer	Uncorrected visual acuity	0.00179798	0.00333563	0.539024	0.590016	0.704773	0.797391
Temporal vessel density in the deep layer	Uncorrected visual acuity	0.0117713	0.00356756	3.29954	0.00101002	0.106618	0.00967233
Mean thickness of macular in the retina layer	Uncorrected visual acuity	-0.00383419	0.00368505	-1.04047	0.298431	0.988977	0.564898
Mean thickness of macular in the RNFL layer	Uncorrected visual acuity	0.0329195	0.00733701	4.48678	8.28e-06	7.3e-06	0.000236996
Mean thickness of macular in the GCL+ layer	Uncorrected visual acuity	-0.025205	0.00457667	-5.50728	4.9e-08	0.521275	2.97675e-06
Mean thickness of macular in the GCL++ layer	Uncorrected visual acuity	0.000351479	0.00442184	0.0794869	0.936665	0.969681	0.971134
Mean thickness of macular in the choroid layer	Uncorrected visual acuity	-0.107171	0.0158703	-6.75295	2.76e-11	0.380786	8.9424e-09
Mean thickness of optic disc in the retina layer	Uncorrected visual acuity	-0.0192005	0.00312962	-6.13508	1.34e-09	0.727306	2.00382e-07
Mean thickness of optic disc in the RNFL layer	Uncorrected visual acuity	-0.0337722	0.00590406	-5.72016	1.5e-08	0.668322	1.1664e-06
Mean thickness of optic disc in the GCL+ layer	Uncorrected visual acuity	-0.0283478	0.0064524	-4.39337	1.27e-05	0.326475	0.000324853
Mean thickness of optic disc in the GCL++ layer	Uncorrected visual acuity	-0.0332372	0.00434545	-7.64875	5.81e-14	0.488499	3.76488e-11
Mean thickness of optic disc in the choroid layer	Uncorrected visual acuity	-0.0719163	0.0187377	-3.83805	0.000133773	0.810423	0.00185753
